# Supplementary material for: Functional proteomics identify mannitol metabolism in serum resistance and therapeutic implications in Vibrio alginolyticus
Source: Front Immunol. 2022 Oct 31;13:1010526. doi: 10.3389/fimmu.2022.1010526 (PMC9660324; doi:10.3389/fimmu.2022.1010526)
Supplement: Supplementary file 1 [file Table_1.xlsx]

## Sheet: glycine_vs_control
Table 1 Identified proteins of differential abundance upon glycine treatment in V. alginolyticus
Gene	Accession	Description	Score	#.Unique.Peptides	MEAN glycine	MEAN control	P-VALUE	Q-VALUE	FOLD CHANGE	LOG_FOLDCHANGE
rpmH	A0A2I3CCT1	tr|A0A2I3CCT1|A0A2I3CCT1_VIBAX 50S ribosomal protein L34 OS=Vibrio alginolyticus (strain ATCC 17749 / DSM 2171 / NBRC 15630 / NCIMB 1903 / XII-53) OX=1219076 GN=rpmH PE=3 SV=1;tr|A0A1W6VI33|A0A1W6VI33_VIBAL 50S ribosomal protein L34 OS=Vibrio alginolyticus	4.949	2	0.000166927	0.000204887	0.00536221	0.101149	0.814729	-0.295608
ilvM	D0WUK8	tr|D0WUK8|D0WUK8_VIBAL Acetolactate synthase II, small subunit OS=Vibrio alginolyticus 40B OX=674977 GN=ilvM PE=4 SV=1;tr|A0A2I3CCW8|A0A2I3CCW8_VIBAX Acetolactate synthase 2 regulatory subunit OS=Vibrio alginolyticus (strain ATCC 17749 / DSM 2171 / NBRC 15	4.2147	2	2.69873e-05	1.67341e-05	0.00913544	0.120358	1.61271	0.689485
tpcG	D0WUL3	tr|D0WUL3|D0WUL3_VIBAL Thiol:disulfide interchange protein OS=Vibrio alginolyticus 40B OX=674977 GN=tpcG PE=3 SV=1;tr|A0A2I3CCJ9|A0A2I3CCJ9_VIBAX Thiol:disulfide interchange protein OS=Vibrio alginolyticus (strain ATCC 17749 / DSM 2171 / NBRC 15630 / NCIMB	232.02	10	0.000234537	0.000180693	0.0390626	0.229891	1.29798	0.376271
fis	D0WYQ4	tr|D0WYQ4|D0WYQ4_VIBAL DNA-binding protein Fis OS=Vibrio alginolyticus 40B OX=674977 GN=fis PE=3 SV=1;tr|A0A2I3CBV6|A0A2I3CBV6_VIBAX DNA-binding protein Fis OS=Vibrio alginolyticus (strain ATCC 17749 / DSM 2171 / NBRC 15630 / NCIMB 1903 / XII-53) OX=121907	215.28	3	0.000178088	0.000258375	0.00652525	0.106544	0.689262	-0.536876
VMC_15330	D0WWI3	tr|D0WWI3|D0WWI3_VIBAL UPF0260 protein VMC_15330 OS=Vibrio alginolyticus 40B OX=674977 GN=VMC_15330 PE=3 SV=1;tr|A0A2L1XZD0|A0A2L1XZD0_VIBAL UPF0260 protein AL539_15200 OS=Vibrio alginolyticus OX=663 GN=AL539_15200 PE=3 SV=1;tr|A0A2I3C7P0|A0A2I3C7P0_VIBAX	10.069	3	0.000105049	4.02237e-05	0.00294712	0.0822408	2.61163	1.38495
sdhB	D0WWM2	tr|D0WWM2|D0WWM2_VIBAL Succinate dehydrogenase iron-sulfur subunit OS=Vibrio alginolyticus 40B OX=674977 GN=sdhB PE=3 SV=1;tr|A0A2I3CG38|A0A2I3CG38_VIBAX Succinate dehydrogenase iron-sulfur subunit OS=Vibrio alginolyticus (strain ATCC 17749 / DSM 2171 / NB	323.31	15	0.00112837	0.000886626	0.0118923	0.134951	1.27266	0.347845
VMC_35360	D0X286	tr|D0X286|D0X286_VIBAL Putative DOPA-dioxygenase-related protein OS=Vibrio alginolyticus 40B OX=674977 GN=VMC_35360 PE=4 SV=1;tr|A0A2I3CS23|A0A2I3CS23_VIBAX Putative DOPA-dioxygenase-related protein OS=Vibrio alginolyticus (strain ATCC 17749 / DSM 2171 / N	26.715	6	0.000167733	0.000205054	0.0336216	0.216234	0.817997	-0.289832
VMC_17230	D0WX23	tr|D0WX23|D0WX23_VIBAL Lon N-terminal domain-containing protein OS=Vibrio alginolyticus 40B OX=674977 GN=VMC_17230 PE=4 SV=1;tr|A0A2I3C982|A0A2I3C982_VIBAX Lon N-terminal domain-containing protein OS=Vibrio alginolyticus (strain ATCC 17749 / DSM 2171 / NBR	12.78	2	1.88433e-05	4.18652e-05	0.00325839	0.0854714	0.450094	-1.1517
sigW	D0WX26	tr|D0WX26|D0WX26_VIBAL RNA polymerase sigma factor sigW OS=Vibrio alginolyticus 40B OX=674977 GN=sigW PE=3 SV=1;tr|A0A2I3C8M4|A0A2I3C8M4_VIBAX RNA polymerase sigma-70 factor OS=Vibrio alginolyticus (strain ATCC 17749 / DSM 2171 / NBRC 15630 / NCIMB 1903 /	7.2132	7	4.94325e-05	7.63174e-05	0.0314845	0.21015	0.647723	-0.626552
oadG	D0WXC4	tr|D0WXC4|D0WXC4_VIBAL Probable oxaloacetate decarboxylase gamma chain OS=Vibrio alginolyticus 40B OX=674977 GN=oadG PE=3 SV=1;tr|A0A2I3C9X9|A0A2I3C9X9_VIBAX Probable oxaloacetate decarboxylase gamma chain OS=Vibrio alginolyticus (strain ATCC 17749 / DSM 2	1.733	1	6.9564e-06	5.50879e-06	0.00604965	0.104523	1.26278	0.336606
VMC_36890	D0X2N9	tr|D0X2N9|D0X2N9_VIBAL Uncharacterized protein OS=Vibrio alginolyticus 40B OX=674977 GN=VMC_36890 PE=4 SV=1;tr|A0A2I3BZG8|A0A2I3BZG8_VIBAX Uncharacterized protein OS=Vibrio alginolyticus (strain ATCC 17749 / DSM 2171 / NBRC 15630 / NCIMB 1903 / XII-53) OX=	3.7209	2	5.90975e-05	7.27706e-05	0.0486168	0.250575	0.812107	-0.300259
ttcA	A0A0G9M4Y4	tr|A0A0G9M4Y4|A0A0G9M4Y4_VIBAL tRNA-cytidine(32) 2-sulfurtransferase OS=Vibrio alginolyticus OX=663 GN=ttcA PE=3 SV=1;tr|D0X373|D0X373_VIBAL tRNA-cytidine(32) 2-sulfurtransferase OS=Vibrio alginolyticus 40B OX=674977 GN=ttcA PE=3 SV=1;tr|A0A2I3C1W2|A0A2I3C	106.75	11	0.000321543	0.000210442	0.0446341	0.241665	1.52794	0.611589
K06K5_37430	A0A1W6URH9	tr|A0A1W6URH9|A0A1W6URH9_VIBAL Uncharacterized protein OS=Vibrio alginolyticus OX=663 GN=K06K5_37430 PE=4 SV=1;tr|A0A0G9M545|A0A0G9M545_VIBAL Uncharacterized protein OS=Vibrio alginolyticus OX=663 GN=AOG25_13045 PE=4 SV=1;tr|D0X2Z0|D0X2Z0_VIBAL Uncharacter	3.5764	3	5.81824e-05	8.38079e-05	0.00770653	0.112228	0.694236	-0.526502
AL539_06350	A0A2L1XUS1	tr|A0A2L1XUS1|A0A2L1XUS1_VIBAL Potassium transporter TrkA OS=Vibrio alginolyticus OX=663 GN=AL539_06350 PE=4 SV=1;tr|A0A2I3CIY8|A0A2I3CIY8_VIBAX Putative potassium uptake protein OS=Vibrio alginolyticus (strain ATCC 17749 / DSM 2171 / NBRC 15630 / NCIMB 19	8.3713	3	4.69265e-05	0.000110245	0.0116701	0.133826	0.425655	-1.23224
VMC_00940	D0WSD7	tr|D0WSD7|D0WSD7_VIBAL Putative high-affinity branched-chain amino acid transport ATP-binding protein OS=Vibrio alginolyticus 40B OX=674977 GN=VMC_00940 PE=4 SV=1;tr|A0A2I3CPT2|A0A2I3CPT2_VIBAX Putative high-affinity branched-chain amino acid transport ATP	19.772	2	1.25941e-05	6.62916e-05	0.00281439	0.0817183	0.189981	-2.39608
N646_3920	A0A2I3CPH8	tr|A0A2I3CPH8|A0A2I3CPH8_VIBAX Uncharacterized protein OS=Vibrio alginolyticus (strain ATCC 17749 / DSM 2171 / NBRC 15630 / NCIMB 1903 / XII-53) OX=1219076 GN=N646_3920 PE=4 SV=1;tr|A0A0G9M7E8|A0A0G9M7E8_VIBAL RNA helicase OS=Vibrio alginolyticus OX=663 GN	64.815	2	4.20053e-05	7.95421e-05	0.0316951	0.21077	0.528089	-0.921147
argG	D0WSI0	tr|D0WSI0|D0WSI0_VIBAL Argininosuccinate synthase OS=Vibrio alginolyticus 40B OX=674977 GN=argG PE=3 SV=1;tr|A0A2I3CBH3|A0A2I3CBH3_VIBAX Argininosuccinate synthase OS=Vibrio alginolyticus (strain ATCC 17749 / DSM 2171 / NBRC 15630 / NCIMB 1903 / XII-53) OX	58.273	2	0.000245237	0.000110991	0.0110842	0.130746	2.20953	1.14374
VMC_00990	D0WSE9	tr|D0WSE9|D0WSE9_VIBAL Uncharacterized protein OS=Vibrio alginolyticus 40B OX=674977 GN=VMC_00990 PE=4 SV=1;tr|A0A0H0Y5Q6|A0A0H0Y5Q6_VIBAL RepB OS=Vibrio alginolyticus OX=663 GN=AL539_18415 PE=4 SV=1;tr|A0A2I3CBF8|A0A2I3CBF8_VIBAX Thymidylate kinase OS=Vib	259.87	3	0.000100808	0.000236903	0.0183376	0.162427	0.425527	-1.23268
VMC_22420	D0WYJ2	tr|D0WYJ2|D0WYJ2_VIBAL NodN-related protein OS=Vibrio alginolyticus 40B OX=674977 GN=VMC_22420 PE=4 SV=1;tr|A0A2I3CS86|A0A2I3CS86_VIBAX NodN-related protein OS=Vibrio alginolyticus (strain ATCC 17749 / DSM 2171 / NBRC 15630 / NCIMB 1903 / XII-53) OX=121907	2.7031	1	1.98757e-05	6.50708e-05	0.00259923	0.0807749	0.305447	-1.711
VMC_15420	D0WWJ2	tr|D0WWJ2|D0WWJ2_VIBAL Response regulator OS=Vibrio alginolyticus 40B OX=674977 GN=VMC_15420 PE=4 SV=1;tr|A0A2I3C7Q7|A0A2I3C7Q7_VIBAX Response regulator OS=Vibrio alginolyticus (strain ATCC 17749 / DSM 2171 / NBRC 15630 / NCIMB 1903 / XII-53) OX=1219076 GN	323.31	10	0.000153258	0.000336359	0.00401662	0.0923591	0.455639	-1.13404
N646_4203	A0A2I3CQT1	tr|A0A2I3CQT1|A0A2I3CQT1_VIBAX Transcriptional regulator, HTH_3 family protein OS=Vibrio alginolyticus (strain ATCC 17749 / DSM 2171 / NBRC 15630 / NCIMB 1903 / XII-53) OX=1219076 GN=N646_4203 PE=4 SV=1;tr|A0A0H0Y7A2|A0A0H0Y7A2_VIBAL HTH-type transcription	193.2	6	0.000294406	0.000157693	0.0121448	0.136201	1.86696	0.900688
frdA	D0WYU5	tr|D0WYU5|D0WYU5_VIBAL Fumarate reductase flavoprotein subunit OS=Vibrio alginolyticus 40B OX=674977 GN=frdA PE=3 SV=1;tr|A0A2L1Y1A0|A0A2L1Y1A0_VIBAL Fumarate reductase flavoprotein subunit OS=Vibrio alginolyticus OX=663 GN=frdA PE=3 SV=1;tr|A0A0H0Y7A5|A0A	323.31	35	0.0024152	0.00176876	0.000952153	0.0669531	1.36548	0.449405
VMC_12740	D0WVS4	tr|D0WVS4|D0WVS4_VIBAL Twitching motility protein PilU OS=Vibrio alginolyticus 40B OX=674977 GN=VMC_12740 PE=4 SV=1;tr|A0A2I3C9Z5|A0A2I3C9Z5_VIBAX Twitching motility protein PilT OS=Vibrio alginolyticus (strain ATCC 17749 / DSM 2171 / NBRC 15630 / NCIMB 19	323.31	4	0.000248287	0.000189398	0.000195802	0.0512356	1.31093	0.390589
aspA	D0WYS5	tr|D0WYS5|D0WYS5_VIBAL Aspartate ammonia-lyase OS=Vibrio alginolyticus 40B OX=674977 GN=aspA PE=3 SV=1;tr|A0A2I3CBT1|A0A2I3CBT1_VIBAX Aspartate ammonia-lyase OS=Vibrio alginolyticus (strain ATCC 17749 / DSM 2171 / NBRC 15630 / NCIMB 1903 / XII-53) OX=12190	323.31	16	0.00136665	0.000574273	0.0346902	0.219113	2.37979	1.25083
argC	D0WSI2	tr|D0WSI2|D0WSI2_VIBAL N-acetyl-gamma-glutamyl-phosphate reductase OS=Vibrio alginolyticus 40B OX=674977 GN=argC PE=3 SV=1;tr|A0A2I3CBL2|A0A2I3CBL2_VIBAX N-acetyl-gamma-glutamyl-phosphate reductase OS=Vibrio alginolyticus (strain ATCC 17749 / DSM 2171 / NB	28.529	1	1.4461e-05	7.32048e-06	0.00290965	0.0820975	1.97542	0.982158
tyrA	D0WY55	tr|D0WY55|D0WY55_VIBAL T-protein OS=Vibrio alginolyticus 40B OX=674977 GN=tyrA PE=4 SV=1;tr|A0A2I3CEW1|A0A2I3CEW1_VIBAX T-protein OS=Vibrio alginolyticus (strain ATCC 17749 / DSM 2171 / NBRC 15630 / NCIMB 1903 / XII-53) OX=1219076 GN=N646_2700 PE=4 SV=1;tr	21.429	4	4.79204e-05	3.15253e-05	0.00861191	0.117566	1.52006	0.604127
VMC_21100	D0WY60	tr|D0WY60|D0WY60_VIBAL Uncharacterized protein OS=Vibrio alginolyticus 40B OX=674977 GN=VMC_21100 PE=4 SV=1;tr|A0A2I3CEU8|A0A2I3CEU8_VIBAX Uncharacterized protein OS=Vibrio alginolyticus (strain ATCC 17749 / DSM 2171 / NBRC 15630 / NCIMB 1903 / XII-53) OX=	148.81	4	0.00018547	0.000420292	0.0017321	0.0750978	0.441288	-1.18021
AL539_17445	A0A0H0Y804	tr|A0A0H0Y804|A0A0H0Y804_VIBAL Cytochrome B6 OS=Vibrio alginolyticus OX=663 GN=AL539_17445 PE=4 SV=1;tr|A0A2I3CA13|A0A2I3CA13_VIBAX Putative cytochrome c oxidase, subunit I OS=Vibrio alginolyticus (strain ATCC 17749 / DSM 2171 / NBRC 15630 / NCIMB 1903 / X	10.922	4	6.13486e-05	0.000160617	0.0133847	0.141939	0.381957	-1.38852
N646_1807	A0A2I3CB76	tr|A0A2I3CB76|A0A2I3CB76_VIBAX Aspartokinase OS=Vibrio alginolyticus (strain ATCC 17749 / DSM 2171 / NBRC 15630 / NCIMB 1903 / XII-53) OX=1219076 GN=N646_1807 PE=3 SV=1;tr|A0A0H0Y8C9|A0A0H0Y8C9_VIBAL Aspartokinase OS=Vibrio alginolyticus OX=663 GN=AL539_18	113.53	11	0.000354357	0.000238146	0.00532323	0.100939	1.48798	0.573356
N646_2228	A0A2I3CDG3	tr|A0A2I3CDG3|A0A2I3CDG3_VIBAX Peptide ABC transporter, periplasmic peptide-binding protein OS=Vibrio alginolyticus (strain ATCC 17749 / DSM 2171 / NBRC 15630 / NCIMB 1903 / XII-53) OX=1219076 GN=N646_2228 PE=4 SV=1;tr|A0A0H0Y8E3|A0A0H0Y8E3_VIBAL Nickel/di	323.31	30	0.00217592	0.00157131	0.0239172	0.184334	1.38478	0.469659
VMC_28180	D0X068	tr|D0X068|D0X068_VIBAL UPF0208 membrane protein VMC_28180 OS=Vibrio alginolyticus 40B OX=674977 GN=VMC_28180 PE=3 SV=1;tr|A0A2I3C7R1|A0A2I3C7R1_VIBAX UPF0208 membrane protein N646_1157 OS=Vibrio alginolyticus (strain ATCC 17749 / DSM 2171 / NBRC 15630 / NC	12.023	4	2.2878e-05	0.000116026	0.00247908	0.080188	0.197179	-2.34242
VMC_34850	D0X235	tr|D0X235|D0X235_VIBAL PINc domain-containing protein OS=Vibrio alginolyticus 40B OX=674977 GN=VMC_34850 PE=4 SV=1;tr|A0A0H0Y904|A0A0H0Y904_VIBAL ATPase OS=Vibrio alginolyticus OX=663 GN=AL539_18230 PE=4 SV=1;tr|A0A2I3CBG6|A0A2I3CBG6_VIBAX PINc domain-cont	323.31	26	0.00238926	0.00306264	0.0267601	0.194918	0.78013	-0.358213
AL539_15020	A0A2L1Y4Y9	tr|A0A2L1Y4Y9|A0A2L1Y4Y9_VIBAL Short-chain dehydrogenase OS=Vibrio alginolyticus OX=663 GN=AL539_15020 PE=4 SV=1;tr|D0WWE9|D0WWE9_VIBAL Short chain dehydrogenase OS=Vibrio alginolyticus 40B OX=674977 GN=VMC_14990 PE=4 SV=1;tr|A0A2I3C7L2|A0A2I3C7L2_VIBAX Sh	31.989	6	0.000112251	8.12804e-05	0.0052703	0.10065	1.38104	0.465751
N646_0992	A0A2I3C6N5	tr|A0A2I3C6N5|A0A2I3C6N5_VIBAX Trap-type mannitol/chloroaromatic compound transport system, periplasmic component OS=Vibrio alginolyticus (strain ATCC 17749 / DSM 2171 / NBRC 15630 / NCIMB 1903 / XII-53) OX=1219076 GN=N646_0992 PE=3 SV=1;tr|A0A0H0Y957|A0A0	281.6	11	0.000895324	0.00022648	0.00292934	0.0821732	3.95322	1.98303
rpoS	D0WUF3	tr|D0WUF3|D0WUF3_VIBAL RNA polymerase sigma factor RpoS OS=Vibrio alginolyticus 40B OX=674977 GN=rpoS PE=3 SV=1;tr|A0A2I3CB39|A0A2I3CB39_VIBAX RNA polymerase sigma factor RpoS OS=Vibrio alginolyticus (strain ATCC 17749 / DSM 2171 / NBRC 15630 / NCIMB 1903	323.31	20	0.000545186	0.000427064	0.0331546	0.214943	1.27659	0.352294
VMC_13090	D0WVV9	tr|D0WVV9|D0WVV9_VIBAL Sigma-E factor regulatory protein RseC OS=Vibrio alginolyticus 40B OX=674977 GN=VMC_13090 PE=4 SV=1;tr|A0A2L1Y0I0|A0A2L1Y0I0_VIBAL Transcriptional regulator OS=Vibrio alginolyticus OX=663 GN=AL539_17280 PE=4 SV=1;tr|A0A2I3CA22|A0A2I3	1.6732	1	2.36047e-05	3.97495e-05	0.00387227	0.0911819	0.593838	-0.75186
asd	D0WWF3	tr|D0WWF3|D0WWF3_VIBAL Aspartate-semialdehyde dehydrogenase OS=Vibrio alginolyticus 40B OX=674977 GN=asd PE=3 SV=1;tr|A0A2I3C7M1|A0A2I3C7M1_VIBAX Aspartate-semialdehyde dehydrogenase OS=Vibrio alginolyticus (strain ATCC 17749 / DSM 2171 / NBRC 15630 / NCIM	323.31	20	0.0014071	0.00103458	8.66541e-05	0.0454458	1.36007	0.443679
AL539_13970	A0A0P7DPM9	tr|A0A0P7DPM9|A0A0P7DPM9_VIBAL MBL fold metallo-hydrolase OS=Vibrio alginolyticus OX=663 GN=AL539_13970 PE=4 SV=1;tr|A0A0H0Y9Z7|A0A0H0Y9Z7_VIBAL Putative metallo-hydrolase OS=Vibrio alginolyticus OX=663 GN=AT730_05130 PE=4 SV=1;tr|D0WZI5|D0WZI5_VIBAL Glyox	10.827	5	9.86812e-05	7.49944e-05	0.00459978	0.0966002	1.31585	0.395991
flaB	D0WVQ7	tr|D0WVQ7|D0WVQ7_VIBAL Flagellin OS=Vibrio alginolyticus 40B OX=674977 GN=flaB PE=3 SV=1;tr|A0A2I3C856|A0A2I3C856_VIBAX Flagellin OS=Vibrio alginolyticus (strain ATCC 17749 / DSM 2171 / NBRC 15630 / NCIMB 1903 / XII-53) OX=1219076 GN=N646_1365 PE=3 SV=1;tr	48.069	4	4.60241e-05	6.9663e-05	0.0187868	0.164055	0.660669	-0.598001
AL539_16285	A0A2L1XZZ6	tr|A0A2L1XZZ6|A0A2L1XZZ6_VIBAL tRNA cyclic N6-threonylcarbamoyladenosine(37) synthase TcdA OS=Vibrio alginolyticus OX=663 GN=AL539_16285 PE=4 SV=1;tr|A0A2I3C8N1|A0A2I3C8N1_VIBAX HesA/MoeB/ThiF family protein OS=Vibrio alginolyticus (strain ATCC 17749 / DSM	131.53	8	0.000218323	0.00026615	0.0302666	0.206473	0.820302	-0.285773
N646_2109	A0A2I3CCK4	tr|A0A2I3CCK4|A0A2I3CCK4_VIBAX Putative signal peptide protein OS=Vibrio alginolyticus (strain ATCC 17749 / DSM 2171 / NBRC 15630 / NCIMB 1903 / XII-53) OX=1219076 GN=N646_2109 PE=4 SV=1;tr|A0A0H0YBQ4|A0A0H0YBQ4_VIBAL DUF2282 domain-containing protein OS=V	2.9943	2	9.90095e-06	1.89289e-05	0.0276578	0.198023	0.52306	-0.934951
AOG25_23780	A0A0H0YCD9	tr|A0A0H0YCD9|A0A0H0YCD9_VIBAL C4-dicarboxylate ABC transporter substrate-binding protein OS=Vibrio alginolyticus OX=663 GN=AOG25_23780 PE=4 SV=1;tr|D0X1L0|D0X1L0_VIBAL Immunogenic protein OS=Vibrio alginolyticus 40B OX=674977 GN=VMC_33100 PE=4 SV=1;tr|A0A	323.31	14	0.000335342	0.000695155	0.00877989	0.118484	0.482399	-1.0517
VMC_17880	D0WX88	tr|D0WX88|D0WX88_VIBAL Cytochrome c-552 OS=Vibrio alginolyticus 40B OX=674977 GN=VMC_17880 PE=4 SV=1;tr|A0A2L1XZS7|A0A2L1XZS7_VIBAL Cytochrome C biogenesis protein CcsB OS=Vibrio alginolyticus OX=663 GN=AL539_15905 PE=4 SV=1;tr|A0A2I3C8F2|A0A2I3C8F2_VIBAX	25.932	1	9.58687e-05	7.36046e-05	0.00674777	0.107415	1.30248	0.381265
ydhC	D0WUK3	tr|D0WUK3|D0WUK3_VIBAL Bcr/CflA family efflux transporter OS=Vibrio alginolyticus 40B OX=674977 GN=ydhC PE=3 SV=1;tr|A0A2I3CCN1|A0A2I3CCN1_VIBAX Bcr/CflA family efflux transporter OS=Vibrio alginolyticus (strain ATCC 17749 / DSM 2171 / NBRC 15630 / NCIMB 1	4.1632	3	8.41658e-05	0.000102722	0.0141896	0.145341	0.819353	-0.287443
VMC_04420	D0WTE2	tr|D0WTE2|D0WTE2_VIBAL Uncharacterized protein OS=Vibrio alginolyticus 40B OX=674977 GN=VMC_04420 PE=4 SV=1;tr|A0A2I3CMY0|A0A2I3CMY0_VIBAX Uncharacterized protein OS=Vibrio alginolyticus (strain ATCC 17749 / DSM 2171 / NBRC 15630 / NCIMB 1903 / XII-53) OX=	10.189	5	0.000197613	0.000163785	0.00272938	0.0813607	1.20654	0.270876
N646_0666	A0A2I3C450	tr|A0A2I3C450|A0A2I3C450_VIBAX Agglutination protein OS=Vibrio alginolyticus (strain ATCC 17749 / DSM 2171 / NBRC 15630 / NCIMB 1903 / XII-53) OX=1219076 GN=N646_0666 PE=4 SV=1;tr|A0A0H0YCU4|A0A0H0YCU4_VIBAL Agglutination protein OS=Vibrio alginolyticus OX	323.31	16	0.000763506	0.000933538	0.0174438	0.159046	0.817863	-0.290069
uspB	D0WSS4	tr|D0WSS4|D0WSS4_VIBAL Universal stress protein B homolog OS=Vibrio alginolyticus 40B OX=674977 GN=uspB PE=3 SV=1;tr|A0A2I3CD26|A0A2I3CD26_VIBAX Universal stress protein B homolog OS=Vibrio alginolyticus (strain ATCC 17749 / DSM 2171 / NBRC 15630 / NCIMB 1	19.364	1	1.9654e-05	5.18675e-05	0.00548843	0.101814	0.378927	-1.40001
VMC_02630	D0WSW3	tr|D0WSW3|D0WSW3_VIBAL Uncharacterized protein OS=Vibrio alginolyticus 40B OX=674977 GN=VMC_02630 PE=4 SV=1;tr|A0A2I3CDN8|A0A2I3CDN8_VIBAX Uncharacterized protein OS=Vibrio alginolyticus (strain ATCC 17749 / DSM 2171 / NBRC 15630 / NCIMB 1903 / XII-53) OX=	3.4531	2	2.07683e-05	2.83923e-05	0.0353474	0.220833	0.731477	-0.451116
VMC_30620	D0X0W2	tr|D0X0W2|D0X0W2_VIBAL Uncharacterized protein OS=Vibrio alginolyticus 40B OX=674977 GN=VMC_30620 PE=4 SV=1;tr|A0A2I3C485|A0A2I3C485_VIBAX Uncharacterized protein OS=Vibrio alginolyticus (strain ATCC 17749 / DSM 2171 / NBRC 15630 / NCIMB 1903 / XII-53) OX=	2.7108	1	1.82029e-05	1.22829e-05	0.0273486	0.196965	1.48196	0.567511
VMC_42130	D0X463	tr|D0X463|D0X463_VIBAL Amino acid ABC transporter, permease protein OS=Vibrio alginolyticus 40B OX=674977 GN=VMC_42130 PE=3 SV=1;tr|A0A2I3C4M6|A0A2I3C4M6_VIBAX Amino acid ABC transporter, permease protein OS=Vibrio alginolyticus (strain ATCC 17749 / DSM 21	20.908	6	0.000136112	0.000245393	0.0181703	0.161809	0.554668	-0.850303
ilvD	D0WUK6	tr|D0WUK6|D0WUK6_VIBAL Dihydroxy-acid dehydratase OS=Vibrio alginolyticus 40B OX=674977 GN=ilvD PE=3 SV=1;tr|A0A2I3CD17|A0A2I3CD17_VIBAX Dihydroxy-acid dehydratase OS=Vibrio alginolyticus (strain ATCC 17749 / DSM 2171 / NBRC 15630 / NCIMB 1903 / XII-53) OX	323.31	27	0.000924003	0.000714183	0.00395633	0.0918742	1.29379	0.371605
N646_2720	A0A2I3CFH6	tr|A0A2I3CFH6|A0A2I3CFH6_VIBAX Uncharacterized protein OS=Vibrio alginolyticus (strain ATCC 17749 / DSM 2171 / NBRC 15630 / NCIMB 1903 / XII-53) OX=1219076 GN=N646_2720 PE=4 SV=1;tr|A0A0H0YDU3|A0A0H0YDU3_VIBAL Uncharacterized protein OS=Vibrio alginolyticu	1.8379	1	8.56164e-06	1.71685e-05	0.00581962	0.103459	0.498684	-1.0038
VMC_39910	D0X3J1	tr|D0X3J1|D0X3J1_VIBAL TerB domain-containing protein OS=Vibrio alginolyticus 40B OX=674977 GN=VMC_39910 PE=4 SV=1;tr|A0A2I3C1W7|A0A2I3C1W7_VIBAX TerB domain-containing protein OS=Vibrio alginolyticus (strain ATCC 17749 / DSM 2171 / NBRC 15630 / NCIMB 1903	323.31	7	0.00030557	0.000427457	0.00518877	0.100197	0.714854	-0.48428
leuA	D0WT23	tr|D0WT23|D0WT23_VIBAL 2-isopropylmalate synthase OS=Vibrio alginolyticus 40B OX=674977 GN=leuA PE=3 SV=1;tr|A0A2L1Y2V1|A0A2L1Y2V1_VIBAL 2-isopropylmalate synthase OS=Vibrio alginolyticus OX=663 GN=leuA PE=3 SV=1;tr|A0A2I3CEE7|A0A2I3CEE7_VIBAX 2-isopropylm	323.31	19	0.000680423	0.000235849	0.00640371	0.106049	2.88499	1.52857
rmf	A0A2I3C476	tr|A0A2I3C476|A0A2I3C476_VIBAX Ribosome modulation factor OS=Vibrio alginolyticus (strain ATCC 17749 / DSM 2171 / NBRC 15630 / NCIMB 1903 / XII-53) OX=1219076 GN=rmf PE=3 SV=1;tr|A0A0H0YEA5|A0A0H0YEA5_VIBAL Ribosome modulation factor OS=Vibrio alginolyticu	200.37	3	8.49672e-05	0.000105364	0.0406269	0.233399	0.806418	-0.3104
N646_1163	A0A2I3C7A4	tr|A0A2I3C7A4|A0A2I3C7A4_VIBAX Oligopeptide transporter ATP-binding component OS=Vibrio alginolyticus (strain ATCC 17749 / DSM 2171 / NBRC 15630 / NCIMB 1903 / XII-53) OX=1219076 GN=N646_1163 PE=3 SV=1;tr|A0A0H0YEB7|A0A0H0YEB7_VIBAL Oligopeptide transport	44.015	8	0.000284495	0.000225804	0.0131317	0.14082	1.25992	0.333333
AOG25_10640	A0A0H0YEG1	tr|A0A0H0YEG1|A0A0H0YEG1_VIBAL Cation-binding protein OS=Vibrio alginolyticus OX=663 GN=AOG25_10640 PE=4 SV=1;tr|D0WSN2|D0WSN2_VIBAL Hemerythrin domain-containing protein OS=Vibrio alginolyticus 40B OX=674977 GN=VMC_01820 PE=4 SV=1;tr|A0A2I3CEW5|A0A2I3CEW5	11.426	6	0.000110652	0.000139838	0.0120641	0.135805	0.791285	-0.337731
VMC_38980	D0X398	tr|D0X398|D0X398_VIBAL L-serine dehydratase OS=Vibrio alginolyticus 40B OX=674977 GN=VMC_38980 PE=3 SV=1;tr|A0A2I3C6V6|A0A2I3C6V6_VIBAX L-serine dehydratase OS=Vibrio alginolyticus (strain ATCC 17749 / DSM 2171 / NBRC 15630 / NCIMB 1903 / XII-53) OX=121907	32.357	10	0.000279706	9.26705e-05	0.0042029	0.0937987	3.01829	1.59373
AL539_17330	A0A0H0YET6	tr|A0A0H0YET6|A0A0H0YET6_VIBAL DUF1107 domain-containing protein OS=Vibrio alginolyticus OX=663 GN=AL539_17330 PE=4 SV=1;tr|A0A1W6VB80|A0A1W6VB80_VIBAL Uncharacterized protein OS=Vibrio alginolyticus OX=663 GN=K08M4_04740 PE=4 SV=1	2.2968	2	7.80274e-06	1.52332e-05	0.00594544	0.104049	0.51222	-0.965164
AOG25_19085	A0A0H0YF02	tr|A0A0H0YF02|A0A0H0YF02_VIBAL Uncharacterized protein OS=Vibrio alginolyticus OX=663 GN=AOG25_19085 PE=4 SV=1;tr|A0A2I3CE52|A0A2I3CE52_VIBAX Uncharacterized protein OS=Vibrio alginolyticus (strain ATCC 17749 / DSM 2171 / NBRC 15630 / NCIMB 1903 / XII-53)	284.44	4	9.43564e-05	0.000196223	0.0281029	0.199523	0.480863	-1.0563
ilvI	D0WT17	tr|D0WT17|D0WT17_VIBAL Acetolactate synthase OS=Vibrio alginolyticus 40B OX=674977 GN=ilvI PE=3 SV=1;tr|A0A2I3CEL7|A0A2I3CEL7_VIBAX Acetolactate synthase OS=Vibrio alginolyticus (strain ATCC 17749 / DSM 2171 / NBRC 15630 / NCIMB 1903 / XII-53) OX=1219076 G	171.13	15	0.000459473	0.000293423	0.0385954	0.22881	1.56591	0.646998
cobB	A0A2I3C1V1	tr|A0A2I3C1V1|A0A2I3C1V1_VIBAX NAD-dependent protein deacylase OS=Vibrio alginolyticus (strain ATCC 17749 / DSM 2171 / NBRC 15630 / NCIMB 1903 / XII-53) OX=1219076 GN=cobB PE=3 SV=1;tr|A0A0H0YF26|A0A0H0YF26_VIBAL NAD-dependent protein deacylase OS=Vibrio a	53.685	1	0.000150787	0.000123267	0.0308391	0.208221	1.22326	0.290727
VMC_38710	D0X371	tr|D0X371|D0X371_VIBAL Fumarate and nitrate reduction regulatory protein OS=Vibrio alginolyticus 40B OX=674977 GN=VMC_38710 PE=4 SV=1;tr|A0A2I3C374|A0A2I3C374_VIBAX Fumarate and nitrate reduction regulatory protein OS=Vibrio alginolyticus (strain ATCC 1774	200.02	5	0.000190423	0.000156519	0.0411089	0.234446	1.21661	0.282865
miaB	D0WV12	tr|D0WV12|D0WV12_VIBAL tRNA-2-methylthio-N(6)-dimethylallyladenosine synthase OS=Vibrio alginolyticus 40B OX=674977 GN=miaB PE=3 SV=1;tr|A0A2I3CFP8|A0A2I3CFP8_VIBAX tRNA-2-methylthio-N(6)-dimethylallyladenosine synthase OS=Vibrio alginolyticus (strain ATCC	323.31	15	0.000810464	0.000457433	0.0323607	0.2127	1.77176	0.825187
N646_4009	A0A2I3CPI3	tr|A0A2I3CPI3|A0A2I3CPI3_VIBAX Uncharacterized protein OS=Vibrio alginolyticus (strain ATCC 17749 / DSM 2171 / NBRC 15630 / NCIMB 1903 / XII-53) OX=1219076 GN=N646_4009 PE=4 SV=1;tr|A0A0H0YFJ6|A0A0H0YFJ6_VIBAL Uncharacterized protein OS=Vibrio alginolyticu	1.5383	1	3.36787e-05	2.15007e-05	0.0482311	0.249672	1.5664	0.647453
N646_2740	A0A2I3CFL0	tr|A0A2I3CFL0|A0A2I3CFL0_VIBAX Malate synthase OS=Vibrio alginolyticus (strain ATCC 17749 / DSM 2171 / NBRC 15630 / NCIMB 1903 / XII-53) OX=1219076 GN=N646_2740 PE=3 SV=1;tr|A0A0S3JZ44|A0A0S3JZ44_VIBAL Malate synthase OS=Vibrio alginolyticus OX=663 GN=AT73	323.31	2	0.000440266	0.000220686	0.000519227	0.05794	1.99499	0.99638
VMC_00910	D0WSD4	tr|D0WSD4|D0WSD4_VIBAL Putative high-affinity branched-chain amino acid transport permease protein OS=Vibrio alginolyticus 40B OX=674977 GN=VMC_00910 PE=3 SV=1;tr|A0A2I3CPW9|A0A2I3CPW9_VIBAX Putative high-affinity branched-chain amino acid transport permea	3.4664	2	2.24647e-05	4.94088e-05	0.00281099	0.0817043	0.454671	-1.1371
leuC	D0WT25	tr|D0WT25|D0WT25_VIBAL 3-isopropylmalate dehydratase large subunit OS=Vibrio alginolyticus 40B OX=674977 GN=leuC PE=3 SV=1;tr|A0A2I3CEA8|A0A2I3CEA8_VIBAX 3-isopropylmalate dehydratase large subunit OS=Vibrio alginolyticus (strain ATCC 17749 / DSM 2171 / NB	323.31	19	0.00146367	0.00055398	0.000678536	0.0614455	2.6421	1.40168
VMC_39080	D0X3A8	tr|D0X3A8|D0X3A8_VIBAL Poly(3-hydroxyalkanoate) polymerase OS=Vibrio alginolyticus 40B OX=674977 GN=VMC_39080 PE=4 SV=1;tr|A0A2I3CPG5|A0A2I3CPG5_VIBAX Phasin_2 domain-containing protein OS=Vibrio alginolyticus (strain ATCC 17749 / DSM 2171 / NBRC 15630 / N	6.9951	4	3.3419e-05	6.30264e-05	0.00588576	0.103771	0.530238	-0.915287
thrB	A0A2I3CF62	tr|A0A2I3CF62|A0A2I3CF62_VIBAX Homoserine kinase OS=Vibrio alginolyticus (strain ATCC 17749 / DSM 2171 / NBRC 15630 / NCIMB 1903 / XII-53) OX=1219076 GN=thrB PE=3 SV=1;tr|A0A1W6T932|A0A1W6T932_VIBAL Homoserine kinase OS=Vibrio alginolyticus OX=663 GN=thrB	323.31	12	0.000321428	0.000238321	0.0199822	0.168171	1.34872	0.431589
N646_2667	A0A2I3CEU9	tr|A0A2I3CEU9|A0A2I3CEU9_VIBAX Sigma-54 dependent transcriptional regulator OS=Vibrio alginolyticus (strain ATCC 17749 / DSM 2171 / NBRC 15630 / NCIMB 1903 / XII-53) OX=1219076 GN=N646_2667 PE=4 SV=1;tr|A0A1W6T928|A0A1W6T928_VIBAL Transcriptional regulator	140.36	14	0.000220715	0.000283748	0.0146316	0.147233	0.777855	-0.362426
VMC_29650	D0X0L5	tr|D0X0L5|D0X0L5_VIBAL Putative TetR-family OS=Vibrio alginolyticus 40B OX=674977 GN=VMC_29650 PE=4 SV=1;tr|A0A2I3CRU6|A0A2I3CRU6_VIBAX Putative TetR-family protein OS=Vibrio alginolyticus (strain ATCC 17749 / DSM 2171 / NBRC 15630 / NCIMB 1903 / XII-53) O	3.9551	2	3.7139e-05	2.994e-05	0.00305908	0.0833267	1.24045	0.310861
VMC_00900	D0WSD3	tr|D0WSD3|D0WSD3_VIBAL Peripla_BP_6 domain-containing protein OS=Vibrio alginolyticus 40B OX=674977 GN=VMC_00900 PE=4 SV=1;tr|A0A2L1XS78|A0A2L1XS78_VIBAL Branched-chain amino acid ABC transporter substrate-binding protein OS=Vibrio alginolyticus OX=663 GN=	287.1	17	0.000374237	0.000827114	0.00025971	0.0525433	0.452461	-1.14413
VMC_00630	D0WSA6	tr|D0WSA6|D0WSA6_VIBAL Putative aldehyde dehydrogenase OS=Vibrio alginolyticus 40B OX=674977 GN=VMC_00630 PE=4 SV=1;tr|A0A1W6UDE9|A0A1W6UDE9_VIBAL Methylmalonate-semialdehyde dehydrogenase OS=Vibrio alginolyticus OX=663 GN=mmsA_2 PE=4 SV=1;tr|A0A0S3K250|A0	323.31	13	0.000178239	0.000704255	0.00275591	0.0814744	0.253089	-1.98228
fabG	A0A2L1XS69	tr|A0A2L1XS69|A0A2L1XS69_VIBAL KR domain-containing protein OS=Vibrio alginolyticus OX=663 GN=fabG PE=4 SV=1;tr|A0A2I3CPY9|A0A2I3CPY9_VIBAX 3-ketoacyl-(Acyl-carrier-protein) reductase OS=Vibrio alginolyticus (strain ATCC 17749 / DSM 2171 / NBRC 15630 / NCI	108.8	9	9.07256e-05	0.000271863	0.00529926	0.100809	0.333718	-1.5833
VMC_22280	D0WYH8	tr|D0WYH8|D0WYH8_VIBAL Uncharacterized protein OS=Vibrio alginolyticus 40B OX=674977 GN=VMC_22280 PE=4 SV=1;tr|A0A0H0YGL3|A0A0H0YGL3_VIBAL Uncharacterized protein OS=Vibrio alginolyticus OX=663 GN=AOG25_25860 PE=4 SV=1;tr|A0A2L1XVV4|A0A2L1XVV4_VIBAL DNA-bi	4.7938	3	3.4319e-05	4.39989e-05	0.0469559	0.246628	0.779996	-0.358462
VMC_16950	D0WWZ5	tr|D0WWZ5|D0WWZ5_VIBAL Cytochrome c oxidase subunit 2 OS=Vibrio alginolyticus 40B OX=674977 GN=VMC_16950 PE=3 SV=1;tr|A0A2I3CSC3|A0A2I3CSC3_VIBAX Cytochrome c oxidase subunit 2 OS=Vibrio alginolyticus (strain ATCC 17749 / DSM 2171 / NBRC 15630 / NCIMB 1903	7.7837	4	4.82478e-05	7.5591e-05	0.0471044	0.246987	0.638274	-0.647752
N646_4115	A0A2I3CQ01	tr|A0A2I3CQ01|A0A2I3CQ01_VIBAX Uncharacterized protein OS=Vibrio alginolyticus (strain ATCC 17749 / DSM 2171 / NBRC 15630 / NCIMB 1903 / XII-53) OX=1219076 GN=N646_4115 PE=4 SV=1;tr|A0A0H0YGP9|A0A0H0YGP9_VIBAL Uncharacterized protein OS=Vibrio alginolyticu	18.454	3	2.90989e-05	5.69625e-05	0.0250199	0.188582	0.510843	-0.969047
AL539_08235	A0A0L8CZB2	tr|A0A0L8CZB2|A0A0L8CZB2_VIBAL Uncharacterized protein OS=Vibrio alginolyticus OX=663 GN=AL539_08235 PE=4 SV=1;tr|A0A0H0YGR3|A0A0H0YGR3_VIBAL Uncharacterized protein OS=Vibrio alginolyticus OX=663 GN=AOG25_14645 PE=4 SV=1	1.9337	1	1.10728e-05	2.45321e-05	0.0165824	0.155593	0.451361	-1.14765
VMC_19910	D0WXU1	tr|D0WXU1|D0WXU1_VIBAL Putative PRS2 protein OS=Vibrio alginolyticus 40B OX=674977 GN=VMC_19910 PE=4 SV=1;tr|A0A2I3C0H8|A0A2I3C0H8_VIBAX Putative PRS2 protein OS=Vibrio alginolyticus (strain ATCC 17749 / DSM 2171 / NBRC 15630 / NCIMB 1903 / XII-53) OX=1219	3.6987	2	1.38385e-05	2.42532e-05	0.0364499	0.223635	0.570586	-0.809484
AOG25_04420	A0A0P7F1X8	tr|A0A0P7F1X8|A0A0P7F1X8_VIBAL Prolyl-tRNA synthetase OS=Vibrio alginolyticus OX=663 GN=AOG25_04420 PE=4 SV=1;tr|A0A0H0YGZ4|A0A0H0YGZ4_VIBAL YbaK / prolyl-tRNA synthetases associated domain protein OS=Vibrio alginolyticus OX=663 GN=AL539_01235 PE=4 SV=1;tr	62.168	7	0.000210419	0.000500651	0.00581578	0.103441	0.420291	-1.25054
VMC_29910	D0X0P1	tr|D0X0P1|D0X0P1_VIBAL Putative acyl-CoA dehydrogenase OS=Vibrio alginolyticus 40B OX=674977 GN=VMC_29910 PE=3 SV=1;tr|A0A2L1XVI9|A0A2L1XVI9_VIBAL Acyl-CoA dehydrogenase OS=Vibrio alginolyticus OX=663 GN=AL539_07845 PE=3 SV=1;tr|A0A2I3CS93|A0A2I3CS93_VIBAX	323.31	10	0.00023346	0.000443884	0.01256	0.138195	0.525948	-0.927009
nirD	D0X193	tr|D0X193|D0X193_VIBAL Nitrite reductase small subunit OS=Vibrio alginolyticus 40B OX=674977 GN=nirD PE=4 SV=1;tr|A0A2I3CR90|A0A2I3CR90_VIBAX Nitrite reductase [NAD(P)H], small subunit OS=Vibrio alginolyticus (strain ATCC 17749 / DSM 2171 / NBRC 15630 / NC	11.116	2	4.3136e-05	3.56655e-05	0.0203791	0.169473	1.20946	0.274365
VMC_00930	D0WSD6	tr|D0WSD6|D0WSD6_VIBAL Putative long-chain-fatty-acid-CoA ligase OS=Vibrio alginolyticus 40B OX=674977 GN=VMC_00930 PE=4 SV=1;tr|A0A2I3CPM0|A0A2I3CPM0_VIBAX Putative long-chain-fatty-acid-CoA ligase OS=Vibrio alginolyticus (strain ATCC 17749 / DSM 2171 / N	126.06	16	0.000253022	0.000537924	0.0164208	0.154923	0.470367	-1.08814
N646_4008	A0A2I3CPQ3	tr|A0A2I3CPQ3|A0A2I3CPQ3_VIBAX Usp domain-containing protein OS=Vibrio alginolyticus (strain ATCC 17749 / DSM 2171 / NBRC 15630 / NCIMB 1903 / XII-53) OX=1219076 GN=N646_4008 PE=4 SV=1;tr|A0A0H0YHG5|A0A0H0YHG5_VIBAL Universal stress protein OS=Vibrio algin	323.31	7	0.000503238	0.00040615	0.0139411	0.144316	1.23904	0.309226
VMC_00610	D0WSA4	tr|D0WSA4|D0WSA4_VIBAL Enoyl-CoA hydratase OS=Vibrio alginolyticus 40B OX=674977 GN=VMC_00610 PE=3 SV=1;tr|A0A0S3K217|A0A0S3K217_VIBAL 2,3-dehydroadipyl-CoA hydratase OS=Vibrio alginolyticus OX=663 GN=paaF_3 PE=3 SV=1;tr|A0A0H0YHI0|A0A0H0YHI0_VIBAL Enoyl-C	60.542	7	9.73471e-05	0.000378635	0.00367063	0.0894396	0.2571	-1.9596
VMC_32880	D0X1I8	tr|D0X1I8|D0X1I8_VIBAL Arylsulfatase OS=Vibrio alginolyticus 40B OX=674977 GN=VMC_32880 PE=4 SV=1;tr|A0A2I3CPZ3|A0A2I3CPZ3_VIBAX Arylsulfatase OS=Vibrio alginolyticus (strain ATCC 17749 / DSM 2171 / NBRC 15630 / NCIMB 1903 / XII-53) OX=1219076 GN=N646_4119	151.86	7	0.000191126	0.000266614	0.00991714	0.124296	0.716866	-0.480225
VMC_31080	D0X108	tr|D0X108|D0X108_VIBAL Uncharacterized protein OS=Vibrio alginolyticus 40B OX=674977 GN=VMC_31080 PE=4 SV=1;tr|A0A2I3BY87|A0A2I3BY87_VIBAX Uncharacterized protein OS=Vibrio alginolyticus (strain ATCC 17749 / DSM 2171 / NBRC 15630 / NCIMB 1903 / XII-53) OX=	323.31	19	0.000425472	0.000594038	0.00190049	0.0765263	0.716237	-0.481491
VMC_08590	D0WUK9	tr|D0WUK9|D0WUK9_VIBAL Acetolactate synthase OS=Vibrio alginolyticus 40B OX=674977 GN=VMC_08590 PE=3 SV=1;tr|A0A2I3CCN8|A0A2I3CCN8_VIBAX Acetolactate synthase OS=Vibrio alginolyticus (strain ATCC 17749 / DSM 2171 / NBRC 15630 / NCIMB 1903 / XII-53) OX=1219	60.65	12	0.000213097	0.000132284	0.00422515	0.093965	1.61091	0.687873
N646_4506	A0A2I3CT32	tr|A0A2I3CT32|A0A2I3CT32_VIBAX 3-hydroxyisobutyrate dehydrogenase OS=Vibrio alginolyticus (strain ATCC 17749 / DSM 2171 / NBRC 15630 / NCIMB 1903 / XII-53) OX=1219076 GN=N646_4506 PE=3 SV=1;tr|A0A0P7E2K6|A0A0P7E2K6_VIBAL 3-hydroxyisobutyrate dehydrogenase	198.26	10	0.000196876	0.000410053	0.00146809	0.0726265	0.480122	-1.05853
VMC_35660	D0X2B6	tr|D0X2B6|D0X2B6_VIBAL 3-ketoacyl-(Acyl-carrier-protein) reductase OS=Vibrio alginolyticus 40B OX=674977 GN=VMC_35660 PE=4 SV=1;tr|A0A2I3CRS7|A0A2I3CRS7_VIBAX 3-ketoacyl-(Acyl-carrier-protein) reductase OS=Vibrio alginolyticus (strain ATCC 17749 / DSM 2171	200.99	5	6.26943e-05	0.000127582	0.0183069	0.162314	0.491404	-1.02502
pdhA	A0A2L1XVM4	tr|A0A2L1XVM4|A0A2L1XVM4_VIBAL Pyruvate dehydrogenase E1 component subunit alpha OS=Vibrio alginolyticus OX=663 GN=pdhA PE=4 SV=1;tr|A0A2I3CRN7|A0A2I3CRN7_VIBAX Pyruvate dehydrogenase E1 component subunit alpha OS=Vibrio alginolyticus (strain ATCC 17749 /	323.31	19	0.000411348	0.00191033	0.0028932	0.0820335	0.215328	-2.21539
hisG	A0A2I3BYT3	tr|A0A2I3BYT3|A0A2I3BYT3_VIBAX ATP phosphoribosyltransferase OS=Vibrio alginolyticus (strain ATCC 17749 / DSM 2171 / NBRC 15630 / NCIMB 1903 / XII-53) OX=1219076 GN=hisG PE=3 SV=1;tr|A0A0H0YIH6|A0A0H0YIH6_VIBAL ATP phosphoribosyltransferase OS=Vibrio algin	290.73	11	0.000498796	0.000349223	0.00456723	0.0963829	1.4283	0.514302
VMC_37450	D0X2U5	tr|D0X2U5|D0X2U5_VIBAL Putative glutathione S-transferase OS=Vibrio alginolyticus 40B OX=674977 GN=VMC_37450 PE=4 SV=1;tr|A0A2I3BZQ7|A0A2I3BZQ7_VIBAX Putative glutathione S-transferase OS=Vibrio alginolyticus (strain ATCC 17749 / DSM 2171 / NBRC 15630 / NC	4.276	2	7.92205e-05	0.000157262	0.00106871	0.0686165	0.50375	-0.98922
VMC_04440	D0WTE4	tr|D0WTE4|D0WTE4_VIBAL Uncharacterized protein OS=Vibrio alginolyticus 40B OX=674977 GN=VMC_04440 PE=4 SV=1;tr|A0A2I3CLB0|A0A2I3CLB0_VIBAX Uncharacterized protein OS=Vibrio alginolyticus (strain ATCC 17749 / DSM 2171 / NBRC 15630 / NCIMB 1903 / XII-53) OX=	323.31	4	0.00109723	0.0015966	0.00953723	0.122373	0.687229	-0.541138
N646_0266	A0A2I3BZ60	tr|A0A2I3BZ60|A0A2I3BZ60_VIBAX Oxidoreductase, acyl-CoA dehydrogenase family protein OS=Vibrio alginolyticus (strain ATCC 17749 / DSM 2171 / NBRC 15630 / NCIMB 1903 / XII-53) OX=1219076 GN=N646_0266 PE=4 SV=1;tr|A0A0H0YJ46|A0A0H0YJ46_VIBAL Acyl-CoA dehydro	323.31	2	0.000935241	0.00133498	0.00025645	0.0524911	0.700565	-0.513409
torC	D0X0R6	tr|D0X0R6|D0X0R6_VIBAL Cytochrome c-type protein OS=Vibrio alginolyticus 40B OX=674977 GN=torC PE=3 SV=1;tr|A0A2I3BYU9|A0A2I3BYU9_VIBAX Cytochrome c-type protein OS=Vibrio alginolyticus (strain ATCC 17749 / DSM 2171 / NBRC 15630 / NCIMB 1903 / XII-53) OX=1	217.03	5	0.000146862	0.000222067	0.0063163	0.105684	0.661341	-0.596534
AL539_25710	A0A0H0YJP4	tr|A0A0H0YJP4|A0A0H0YJP4_VIBAL PrkA AAA domain protein OS=Vibrio alginolyticus OX=663 GN=AL539_25710 PE=4 SV=1;tr|A0A2I3BY81|A0A2I3BY81_VIBAX AAA_PrkA domain-containing protein OS=Vibrio alginolyticus (strain ATCC 17749 / DSM 2171 / NBRC 15630 / NCIMB 1903	323.31	27	0.00228416	0.00291069	0.0192372	0.165642	0.784748	-0.349699
VMC_42110	D0X461	tr|D0X461|D0X461_VIBAL Amino acid ABC transporter, ATP-binding protein OS=Vibrio alginolyticus 40B OX=674977 GN=VMC_42110 PE=4 SV=1;tr|A0A2I3C469|A0A2I3C469_VIBAX Amino acid ABC transporter, ATP-binding protein OS=Vibrio alginolyticus (strain ATCC 17749 /	126.89	11	0.000297261	0.000525187	0.0091775	0.120574	0.56601	-0.8211
trpB	A0A2L1XV58	tr|A0A2L1XV58|A0A2L1XV58_VIBAL Tryptophan synthase beta chain OS=Vibrio alginolyticus OX=663 GN=trpB PE=3 SV=1;tr|A0A0S3K0Q8|A0A0S3K0Q8_VIBAL Tryptophan synthase beta chain OS=Vibrio alginolyticus OX=663 GN=trpB PE=3 SV=1;tr|A0A0H0YL70|A0A0H0YL70_VIBAL Try	206.83	12	0.000345826	0.000208267	0.00864097	0.117726	1.6605	0.731615
VMC_17000	D0WX00	tr|D0WX00|D0WX00_VIBAL Uncharacterized protein OS=Vibrio alginolyticus 40B OX=674977 GN=VMC_17000 PE=4 SV=1;tr|A0A2I3CST1|A0A2I3CST1_VIBAX Uncharacterized protein OS=Vibrio alginolyticus (strain ATCC 17749 / DSM 2171 / NBRC 15630 / NCIMB 1903 / XII-53) OX=	1.8818	2	6.62406e-06	1.45503e-05	0.0101878	0.125845	0.455252	-1.13526
nnrD	D0X0T4	tr|D0X0T4|D0X0T4_VIBAL Bifunctional NAD(P)H-hydrate repair enzyme OS=Vibrio alginolyticus 40B OX=674977 GN=nnrD PE=3 SV=1;tr|A0A2L1XSG6|A0A2L1XSG6_VIBAL Bifunctional NAD(P)H-hydrate repair enzyme OS=Vibrio alginolyticus OX=663 GN=nnrE PE=3 SV=1;tr|A0A1W6UT	216.67	9	0.000230211	0.000316392	0.049325	0.252214	0.727613	-0.458757
VMC_00890	D0WSD2	tr|D0WSD2|D0WSD2_VIBAL Putative high-affinity branched-chain amino acid transport ATP-binding protein OS=Vibrio alginolyticus 40B OX=674977 GN=VMC_00890 PE=4 SV=1;tr|A0A2I3CPL1|A0A2I3CPL1_VIBAX Putative high-affinity branched-chain amino acid transport ATP	8.6727	3	3.78456e-05	0.00010666	0.00652966	0.106561	0.354824	-1.49482
K05K4_43120	A0A1W6V7D2	tr|A0A1W6V7D2|A0A1W6V7D2_VIBAL DUF4136 domain-containing protein OS=Vibrio alginolyticus OX=663 GN=K05K4_43120 PE=4 SV=1;tr|D0WS82|D0WS82_VIBAL DUF4136 domain-containing protein OS=Vibrio alginolyticus 40B OX=674977 GN=VMC_00390 PE=4 SV=1;tr|A0A2I3CQ68|A0A	323.31	8	0.000278793	0.00036963	0.0127027	0.138863	0.75425	-0.406885
AL539_07850	A0A0H0YMP7	tr|A0A0H0YMP7|A0A0H0YMP7_VIBAL MerR family DNA-binding transcriptional regulator OS=Vibrio alginolyticus OX=663 GN=AL539_07850 PE=4 SV=1;tr|A0A2I3CS36|A0A2I3CS36_VIBAX Putative transcriptional regulator OS=Vibrio alginolyticus (strain ATCC 17749 / DSM 2171	323.31	4	0.000185317	0.000470424	2.49246e-05	0.0302557	0.393936	-1.34397
vllY	D0X2U8	tr|D0X2U8|D0X2U8_VIBAL Hemolysin vllY OS=Vibrio alginolyticus 40B OX=674977 GN=vllY PE=4 SV=1;tr|A0A2I3BZQ6|A0A2I3BZQ6_VIBAX 4-hydroxyphenylpyruvate dioxygenase OS=Vibrio alginolyticus (strain ATCC 17749 / DSM 2171 / NBRC 15630 / NCIMB 1903 / XII-53) OX=12	198.61	15	0.000238491	0.000495814	0.0112307	0.13153	0.481008	-1.05587
hisH	D0X409	tr|D0X409|D0X409_VIBAL Imidazole glycerol phosphate synthase subunit HisH OS=Vibrio alginolyticus 40B OX=674977 GN=hisH PE=3 SV=1;tr|A0A2I3BYS0|A0A2I3BYS0_VIBAX Imidazole glycerol phosphate synthase subunit HisH OS=Vibrio alginolyticus (strain ATCC 17749 /	69.801	5	0.000119614	9.47176e-05	0.0327013	0.21367	1.26285	0.336686
K06K5_38870	C0LZP1	tr|C0LZP1|C0LZP1_VIBAL Uncharacterized protein OS=Vibrio alginolyticus OX=663 GN=K06K5_38870 PE=4 SV=1;tr|A0A2I3CRR5|A0A2I3CRR5_VIBAX Uncharacterized protein OS=Vibrio alginolyticus (strain ATCC 17749 / DSM 2171 / NBRC 15630 / NCIMB 1903 / XII-53) OX=12190	58.468	2	3.98273e-05	6.96209e-05	0.00163023	0.074122	0.572059	-0.805764
AL539_05735	A0A0L7TMH3	tr|A0A0L7TMH3|A0A0L7TMH3_VIBAL TIGR02450 family Trp-rich protein OS=Vibrio alginolyticus OX=663 GN=AL539_05735 PE=4 SV=1;tr|A0A2I3CIN7|A0A2I3CIN7_VIBAX Uncharacterized protein OS=Vibrio alginolyticus (strain ATCC 17749 / DSM 2171 / NBRC 15630 / NCIMB 1903	1.7443	2	1.15752e-05	2.27905e-05	0.00116332	0.0697681	0.507896	-0.977396
VMC_35780	D0X2C8	tr|D0X2C8|D0X2C8_VIBAL Uncharacterized protein OS=Vibrio alginolyticus 40B OX=674977 GN=VMC_35780 PE=4 SV=1;tr|A0A2I3CG08|A0A2I3CG08_VIBAX Putative sugar nucleotide epimerase OS=Vibrio alginolyticus (strain ATCC 17749 / DSM 2171 / NBRC 15630 / NCIMB 1903 /	32.148	5	0.000207496	0.000273816	0.0298569	0.205199	0.757793	-0.400124
VMC_01710	D0WSM1	tr|D0WSM1|D0WSM1_VIBAL Phosphoglycolate phosphatase OS=Vibrio alginolyticus 40B OX=674977 GN=VMC_01710 PE=3 SV=1;tr|A0A2L1Y166|A0A2L1Y166_VIBAL Phosphoglycolate phosphatase OS=Vibrio alginolyticus OX=663 GN=AL539_18820 PE=3 SV=1;tr|A0A2I3CBM0|A0A2I3CBM0_VI	323.31	5	0.000129173	8.67605e-05	0.0358261	0.222062	1.48885	0.574199
N646_1957	A0A2I3CBZ5	tr|A0A2I3CBZ5|A0A2I3CBZ5_VIBAX Sodium/solute symporter OS=Vibrio alginolyticus (strain ATCC 17749 / DSM 2171 / NBRC 15630 / NCIMB 1903 / XII-53) OX=1219076 GN=N646_1957 PE=3 SV=1;tr|A0A0L7U368|A0A0L7U368_VIBAL Cation acetate symporter OS=Vibrio alginolytic	112.54	7	4.60092e-05	8.54463e-05	0.0297158	0.204756	0.538457	-0.893097
VMC_18260	D0WXC6	tr|D0WXC6|D0WXC6_VIBAL Sodium/dicarboxylate symporter OS=Vibrio alginolyticus 40B OX=674977 GN=VMC_18260 PE=3 SV=1;tr|A0A2I3BZE8|A0A2I3BZE8_VIBAX Sodium/dicarboxylate symporter OS=Vibrio alginolyticus (strain ATCC 17749 / DSM 2171 / NBRC 15630 / NCIMB 1903	56.646	3	5.43673e-05	2.55731e-05	0.00927919	0.121091	2.12595	1.08811
VMC_24410	D0WZ41	tr|D0WZ41|D0WZ41_VIBAL Peptide ABC transporter, periplasmic peptide-binding protein OS=Vibrio alginolyticus 40B OX=674977 GN=VMC_24410 PE=4 SV=1;tr|A0A2L1Y060|A0A2L1Y060_VIBAL Peptide ABC transporter substrate-binding protein OS=Vibrio alginolyticus OX=663	17.387	6	0.000151407	0.00011868	0.00636219	0.105876	1.27575	0.351349
VMC_25830	D0WZI3	tr|D0WZI3|D0WZI3_VIBAL Putative amidase OS=Vibrio alginolyticus 40B OX=674977 GN=VMC_25830 PE=4 SV=1;tr|A0A0N8HN13|A0A0N8HN13_VIBAL Peptidase OS=Vibrio alginolyticus OX=663 GN=AOG25_02335 PE=4 SV=1;tr|A0A0L7YJC4|A0A0L7YJC4_VIBAL Peptidase OS=Vibrio alginol	3.187	1	1.22758e-05	2.93613e-05	0.0311057	0.209024	0.418093	-1.2581
ACS86_14430	A0A0L7YTU0	tr|A0A0L7YTU0|A0A0L7YTU0_VIBAL Oxaloacetate decarboxylase OS=Vibrio alginolyticus OX=663 GN=ACS86_14430 PE=4 SV=1	130.54	2	0.00025842	0.000172814	0.0140957	0.144957	1.49536	0.580498
rpsG	A0A0L7Z164	tr|A0A0L7Z164|A0A0L7Z164_VIBAL 30S ribosomal protein S7 OS=Vibrio alginolyticus OX=663 GN=rpsG PE=3 SV=1	1.6825	1	1.19168e-05	4.98135e-05	0.00832321	0.115938	0.239228	-2.06354
fusA	A0A0L7Z1R0	tr|A0A0L7Z1R0|A0A0L7Z1R0_VIBAL Elongation factor G OS=Vibrio alginolyticus OX=663 GN=fusA PE=3 SV=1	1.5502	1	1.85805e-05	2.52289e-05	0.0488847	0.251198	0.736478	-0.441286
ACS86_03385	A0A0L7ZAQ7	tr|A0A0L7ZAQ7|A0A0L7ZAQ7_VIBAL Glyoxalase OS=Vibrio alginolyticus OX=663 GN=ACS86_03385 PE=4 SV=1;tr|D0WTI9|D0WTI9_VIBAL VOC domain-containing protein OS=Vibrio alginolyticus 40B OX=674977 GN=VMC_04890 PE=4 SV=1;tr|A0A2I3CN51|A0A2I3CN51_VIBAX VOC domain-co	4.0547	2	0.000195155	7.21545e-05	0.00491001	0.09857	2.70468	1.43546
msrA	D0WV34	tr|D0WV34|D0WV34_VIBAL Multifunctional fusion protein OS=Vibrio alginolyticus 40B OX=674977 GN=msrA PE=3 SV=1;tr|A0A2I3CN79|A0A2I3CN79_VIBAX Multifunctional fusion protein OS=Vibrio alginolyticus (strain ATCC 17749 / DSM 2171 / NBRC 15630 / NCIMB 1903 / XI	4.7721	3	2.62193e-05	3.4861e-05	0.00582434	0.103481	0.75211	-0.410985
groL	D0X2H3	tr|D0X2H3|D0X2H3_VIBAL 60 kDa chaperonin OS=Vibrio alginolyticus 40B OX=674977 GN=groL PE=3 SV=1;tr|A0A0S3K2W2|A0A0S3K2W2_VIBAL 60 kDa chaperonin OS=Vibrio alginolyticus OX=663 GN=groEL PE=3 SV=1;tr|A0A0L8CAS8|A0A0L8CAS8_VIBAL 60 kDa chaperonin OS=Vibrio a	8.3596	6	6.03388e-05	3.91244e-05	0.008962	0.119455	1.54223	0.625019
speB	D0WV72	tr|D0WV72|D0WV72_VIBAL Agmatinase OS=Vibrio alginolyticus 40B OX=674977 GN=speB PE=3 SV=1;tr|A0A2I3CNE0|A0A2I3CNE0_VIBAX Agmatinase OS=Vibrio alginolyticus (strain ATCC 17749 / DSM 2171 / NBRC 15630 / NCIMB 1903 / XII-53) OX=1219076 GN=N646_3603 PE=3 SV=1;	7.2692	3	0.000117369	0.000190843	0.00273275	0.0813753	0.615002	-0.701337
AL539_12565	A0A0S3JU46	tr|A0A0S3JU46|A0A0S3JU46_VIBAL Adenylate kinase OS=Vibrio alginolyticus OX=663 GN=AL539_12565 PE=4 SV=1;tr|A0A0L8CM66|A0A0L8CM66_VIBAL Adenylate kinase OS=Vibrio alginolyticus OX=663 GN=AOG25_23790 PE=4 SV=1;tr|D0X1L2|D0X1L2_VIBAL Uncharacterized protein O	2.0851	2	4.48523e-05	3.23994e-05	0.0419588	0.236256	1.38436	0.469215
VMC_33160	D0X1L6	tr|D0X1L6|D0X1L6_VIBAL Transcriptional regulator, GntR family OS=Vibrio alginolyticus 40B OX=674977 GN=VMC_33160 PE=4 SV=1;tr|A0A2L1XY02|A0A2L1XY02_VIBAL GntR family transcriptional regulator OS=Vibrio alginolyticus OX=663 GN=AL539_12540 PE=4 SV=1;tr|A0A2I	2.5064	2	2.8269e-06	5.33527e-06	0.0108806	0.129672	0.52985	-0.916344
htrA	D0X0E9	tr|D0X0E9|D0X0E9_VIBAL Periplasmic serine endoprotease DegP-like OS=Vibrio alginolyticus 40B OX=674977 GN=htrA PE=3 SV=1;tr|A0A0L8CPJ1|A0A0L8CPJ1_VIBAL Periplasmic serine endoprotease DegP-like OS=Vibrio alginolyticus OX=663 GN=AL539_22675 PE=3 SV=1;tr|A0A	323.31	22	0.00178405	0.00106573	0.00391407	0.0915286	1.67401	0.743311
VMC_25870	D0WZI7	tr|D0WZI7|D0WZI7_VIBAL Uncharacterized protein OS=Vibrio alginolyticus 40B OX=674977 GN=VMC_25870 PE=4 SV=1;tr|A0A2I3C6I7|A0A2I3C6I7_VIBAX Uncharacterized protein OS=Vibrio alginolyticus (strain ATCC 17749 / DSM 2171 / NBRC 15630 / NCIMB 1903 / XII-53) OX=	108.86	8	0.000339487	0.000499345	1.5908e-05	0.0302557	0.679864	-0.556681
N646_1008	A0A2I3C6Q8	tr|A0A2I3C6Q8|A0A2I3C6Q8_VIBAX Formate-dependent nitrite reductase complex, Fe-S protein OS=Vibrio alginolyticus (strain ATCC 17749 / DSM 2171 / NBRC 15630 / NCIMB 1903 / XII-53) OX=1219076 GN=N646_1008 PE=4 SV=1;tr|A0A1W6W9Y4|A0A1W6W9Y4_VIBAL Dimethylsulf	185.88	5	0.000196032	0.0001485	0.00299341	0.0825835	1.32008	0.400624
msrB	D0WWH0	tr|D0WWH0|D0WWH0_VIBAL Peptide methionine sulfoxide reductase MsrB OS=Vibrio alginolyticus 40B OX=674977 GN=msrB PE=3 SV=1;tr|A0A2I3C7Q5|A0A2I3C7Q5_VIBAX Peptide methionine sulfoxide reductase MsrB OS=Vibrio alginolyticus (strain ATCC 17749 / DSM 2171 / NB	187.39	6	0.000130825	0.000158791	0.0455482	0.243419	0.823881	-0.279493
VMC_17490	D0WX49	tr|D0WX49|D0WX49_VIBAL Uncharacterized protein OS=Vibrio alginolyticus 40B OX=674977 GN=VMC_17490 PE=4 SV=1;tr|A0A0L8CTV5|A0A0L8CTV5_VIBAL DUF533 domain-containing protein OS=Vibrio alginolyticus OX=663 GN=yebE PE=4 SV=1;tr|A0A2I3C8L1|A0A2I3C8L1_VIBAX Unch	297.4	13	0.00049925	0.000315573	0.0117304	0.134133	1.58204	0.661786
N646_1716	A0A2I3CAY2	tr|A0A2I3CAY2|A0A2I3CAY2_VIBAX Adenine DNA glycosylase OS=Vibrio alginolyticus (strain ATCC 17749 / DSM 2171 / NBRC 15630 / NCIMB 1903 / XII-53) OX=1219076 GN=N646_1716 PE=3 SV=1;tr|D0WVR2|D0WVR2_VIBAL Adenine DNA glycosylase OS=Vibrio alginolyticus 40B OX	11.485	4	6.55563e-05	4.96621e-05	0.0458957	0.244074	1.32005	0.400589
glyA	D0WYC4	tr|D0WYC4|D0WYC4_VIBAL Serine hydroxymethyltransferase OS=Vibrio alginolyticus 40B OX=674977 GN=glyA PE=3 SV=1;tr|A0A2L1XRT7|A0A2L1XRT7_VIBAL Serine hydroxymethyltransferase OS=Vibrio alginolyticus OX=663 GN=glyA PE=3 SV=1;tr|A0A2I3CQM9|A0A2I3CQM9_VIBAX Se	323.31	24	0.0011611	0.000527287	0.000578904	0.0585604	2.20203	1.13883
N646_4269	A0A2I3CQM4	tr|A0A2I3CQM4|A0A2I3CQM4_VIBAX ABC transporter, ATP-binding protein OS=Vibrio alginolyticus (strain ATCC 17749 / DSM 2171 / NBRC 15630 / NCIMB 1903 / XII-53) OX=1219076 GN=N646_4269 PE=4 SV=1;tr|A0A0S3K1F6|A0A0S3K1F6_VIBAL ABC transporter OS=Vibrio alginol	76.406	4	6.48345e-05	8.43971e-05	0.0153726	0.150419	0.768207	-0.380432
AL539_08080	A0A2L1XVF5	tr|A0A2L1XVF5|A0A2L1XVF5_VIBAL Uncharacterized protein OS=Vibrio alginolyticus OX=663 GN=AL539_08080 PE=4 SV=1;tr|A0A0L8CX62|A0A0L8CX62_VIBAL Uncharacterized protein OS=Vibrio alginolyticus OX=663 GN=AOG25_14780 PE=4 SV=1;tr|D0X261|D0X261_VIBAL Uncharacter	6.4685	3	4.13848e-05	6.02898e-05	0.0257845	0.19142	0.686431	-0.542814
VMC_09540	D0WUV4	tr|D0WUV4|D0WUV4_VIBAL Putative serine protease OS=Vibrio alginolyticus 40B OX=674977 GN=VMC_09540 PE=4 SV=1;tr|A0A2L1WZT3|A0A2L1WZT3_VIBAL Serine protease OS=Vibrio alginolyticus OX=663 GN=AL539_05885 PE=4 SV=1;tr|A0A2I3CJM1|A0A2I3CJM1_VIBAX Putative seri	280.62	3	8.06589e-05	0.000141318	0.00115043	0.0696202	0.570763	-0.809037
VMC_04210	D0WTC1	tr|D0WTC1|D0WTC1_VIBAL Putative two-component sensor OS=Vibrio alginolyticus 40B OX=674977 GN=VMC_04210 PE=4 SV=1;tr|A0A2L1XTR2|A0A2L1XTR2_VIBAL Hybrid sensor histidine kinase/response regulator OS=Vibrio alginolyticus OX=663 GN=AL539_04765 PE=4 SV=1;tr|A0	40.708	1	7.29246e-05	0.000100726	0.0315244	0.210268	0.72399	-0.465958
VMC_04570	D0WTF7	tr|D0WTF7|D0WTF7_VIBAL Hydrolase_4 domain-containing protein OS=Vibrio alginolyticus 40B OX=674977 GN=VMC_04570 PE=4 SV=1;tr|A0A2I3CMT0|A0A2I3CMT0_VIBAX Hydrolase_4 domain-containing protein OS=Vibrio alginolyticus (strain ATCC 17749 / DSM 2171 / NBRC 1563	21.438	6	2.18245e-05	3.66869e-05	0.00632674	0.105728	0.594885	-0.749317
VMC_32600	D0X1G0	tr|D0X1G0|D0X1G0_VIBAL Amino_oxidase domain-containing protein OS=Vibrio alginolyticus 40B OX=674977 GN=VMC_32600 PE=4 SV=1;tr|A0A2I3BYR4|A0A2I3BYR4_VIBAX Amino_oxidase domain-containing protein OS=Vibrio alginolyticus (strain ATCC 17749 / DSM 2171 / NBRC	323.31	8	0.000172561	0.00029836	0.026813	0.195104	0.578367	-0.789943
AL539_25575	A0A0L8D8R2	tr|A0A0L8D8R2|A0A0L8D8R2_VIBAL CBS domain-containing protein OS=Vibrio alginolyticus OX=663 GN=AL539_25575 PE=4 SV=1;tr|A0A2I3BY91|A0A2I3BY91_VIBAX Inosine monophosphate dehydrogenase-related protein OS=Vibrio alginolyticus (strain ATCC 17749 / DSM 2171 /	177.5	13	0.000540671	0.00124073	0.00119921	0.0701662	0.435767	-1.19837
asnB	D0WWK4	tr|D0WWK4|D0WWK4_VIBAL Asparagine synthetase B, glutamine-hydrolyzing OS=Vibrio alginolyticus 40B OX=674977 GN=asnB PE=4 SV=1;tr|A0A2I3CG16|A0A2I3CG16_VIBAX Asparagine synthetase B, glutamine-hydrolyzing OS=Vibrio alginolyticus (strain ATCC 17749 / DSM 217	323.31	28	0.00140029	0.00103784	0.00164662	0.0742854	1.34923	0.432135
VMC_11410	D0WVE1	tr|D0WVE1|D0WVE1_VIBAL Uncharacterized protein OS=Vibrio alginolyticus 40B OX=674977 GN=VMC_11410 PE=4 SV=1;tr|A0A2I3CN93|A0A2I3CN93_VIBAX Uncharacterized protein OS=Vibrio alginolyticus (strain ATCC 17749 / DSM 2171 / NBRC 15630 / NCIMB 1903 / XII-53) OX=	106.82	5	0.000131935	0.000104595	0.0388703	0.229449	1.26139	0.335011
VMC_36200	D0X2H0	tr|D0X2H0|D0X2H0_VIBAL GFA domain-containing protein OS=Vibrio alginolyticus 40B OX=674977 GN=VMC_36200 PE=4 SV=1;tr|A0A2I3CNG4|A0A2I3CNG4_VIBAX GFA domain-containing protein OS=Vibrio alginolyticus (strain ATCC 17749 / DSM 2171 / NBRC 15630 / NCIMB 1903 /	73.781	8	0.000232461	0.000148636	0.00239161	0.0797297	1.56396	0.645204
VMC_37860	D0X2Y6	tr|D0X2Y6|D0X2Y6_VIBAL ABC transmembrane type-1 domain-containing protein OS=Vibrio alginolyticus 40B OX=674977 GN=VMC_37860 PE=4 SV=1;tr|A0A2L1XV41|A0A2L1XV41_VIBAL ABC transporter ATP-binding protein OS=Vibrio alginolyticus OX=663 GN=AL539_07285 PE=4 SV=	12.271	4	1.45953e-05	2.5573e-05	0.0396417	0.23121	0.570733	-0.809111
N646_3788	A0A2I3CNT4	tr|A0A2I3CNT4|A0A2I3CNT4_VIBAX Phosphoenolpyruvate synthase OS=Vibrio alginolyticus (strain ATCC 17749 / DSM 2171 / NBRC 15630 / NCIMB 1903 / XII-53) OX=1219076 GN=N646_3788 PE=3 SV=1;tr|A0A0N8HME9|A0A0N8HME9_VIBAL Phosphoenolpyruvate synthase OS=Vibrio al	323.31	44	0.00234132	0.00162176	0.0367576	0.2244	1.44369	0.52976
N646_0615	A0A2I3C3B4	tr|A0A2I3C3B4|A0A2I3C3B4_VIBAX Uncharacterized protein OS=Vibrio alginolyticus (strain ATCC 17749 / DSM 2171 / NBRC 15630 / NCIMB 1903 / XII-53) OX=1219076 GN=N646_0615 PE=4 SV=1;tr|A0A0S3JTS0|A0A0S3JTS0_VIBAL Uncharacterized protein OS=Vibrio alginolyticu	2.3991	1	3.63494e-05	2.21322e-05	0.00122186	0.0704076	1.64238	0.715786
prpC	D0X1L8	tr|D0X1L8|D0X1L8_VIBAL Citrate synthase OS=Vibrio alginolyticus 40B OX=674977 GN=prpC PE=3 SV=1;tr|A0A2I3C4J3|A0A2I3C4J3_VIBAX Citrate synthase OS=Vibrio alginolyticus (strain ATCC 17749 / DSM 2171 / NBRC 15630 / NCIMB 1903 / XII-53) OX=1219076 GN=N646_071	323.31	19	0.000470969	0.000783144	0.0433722	0.239166	0.601382	-0.733646
N646_1520	A0A2I3C952	tr|A0A2I3C952|A0A2I3C952_VIBAX Putative long-chain-fatty-acid-CoA ligase OS=Vibrio alginolyticus (strain ATCC 17749 / DSM 2171 / NBRC 15630 / NCIMB 1903 / XII-53) OX=1219076 GN=N646_1520 PE=4 SV=1;tr|A0A1W6V2J2|A0A1W6V2J2_VIBAL Long-chain-fatty-acid--CoA l	323.31	13	0.000345334	0.000745294	0.000306908	0.0540935	0.463352	-1.10982
N646_4478	A0A2I3CRV1	tr|A0A2I3CRV1|A0A2I3CRV1_VIBAX Putative electron transfer flavoprotein, alpha subunit OS=Vibrio alginolyticus (strain ATCC 17749 / DSM 2171 / NBRC 15630 / NCIMB 1903 / XII-53) OX=1219076 GN=N646_4478 PE=4 SV=1;tr|A0A1W6TXU2|A0A1W6TXU2_VIBAL Electron transf	127.22	7	0.000143167	0.000280352	0.00721623	0.109113	0.510669	-0.96954
potA	D0X3W6	tr|D0X3W6|D0X3W6_VIBAL Spermidine/putrescine import ATP-binding protein PotA OS=Vibrio alginolyticus 40B OX=674977 GN=potA PE=3 SV=1;tr|A0A2L1XXB8|A0A2L1XXB8_VIBAL Spermidine/putrescine import ATP-binding protein PotA OS=Vibrio alginolyticus OX=663 GN=potA	199.7	20	0.000397154	0.00068776	0.000161767	0.050168	0.57746	-0.792206
N646_1059	A0A2I3C6V5	tr|A0A2I3C6V5|A0A2I3C6V5_VIBAX Uncharacterized protein OS=Vibrio alginolyticus (strain ATCC 17749 / DSM 2171 / NBRC 15630 / NCIMB 1903 / XII-53) OX=1219076 GN=N646_1059 PE=4 SV=1;tr|D0X3E0|D0X3E0_VIBAL Uncharacterized protein OS=Vibrio alginolyticus 40B OX	4.3501	3	5.24948e-05	8.70721e-05	0.0227612	0.179671	0.602889	-0.730035
aroF	D0WY56	tr|D0WY56|D0WY56_VIBAL Phospho-2-dehydro-3-deoxyheptonate aldolase OS=Vibrio alginolyticus 40B OX=674977 GN=aroF PE=3 SV=1;tr|A0A0N8HS68|A0A0N8HS68_VIBAL Phospho-2-dehydro-3-deoxyheptonate aldolase OS=Vibrio alginolyticus OX=663 GN=aroF PE=3 SV=1;tr|A0A2I3	323.31	13	0.000418686	0.000216296	0.0154094	0.150573	1.93571	0.952867
AL539_07855	A0A2L1XVH1	tr|A0A2L1XVH1|A0A2L1XVH1_VIBAL Acetyl-CoA C-acyltransferase OS=Vibrio alginolyticus OX=663 GN=AL539_07855 PE=3 SV=1;tr|A0A2I3CSQ0|A0A2I3CSQ0_VIBAX Putative acyl-CoA thiolase OS=Vibrio alginolyticus (strain ATCC 17749 / DSM 2171 / NBRC 15630 / NCIMB 1903 /	15.444	5	6.63231e-05	8.23275e-05	0.0243442	0.186002	0.805601	-0.311863
phhA	A0A1W6TXM0	tr|A0A1W6TXM0|A0A1W6TXM0_VIBAL Phenylalanine-4-hydroxylase OS=Vibrio alginolyticus OX=663 GN=phhA PE=4 SV=1;tr|A0A0S3K0Q1|A0A0S3K0Q1_VIBAL Phenylalanine 4-monooxygenase OS=Vibrio alginolyticus OX=663 GN=phhA PE=4 SV=1;tr|A0A0P7DI22|A0A0P7DI22_VIBAL Phenyla	12.498	5	2.64797e-05	4.23454e-05	0.0363973	0.223504	0.625327	-0.677316
VMC_37850	D0X2Y5	tr|D0X2Y5|D0X2Y5_VIBAL Uncharacterized protein OS=Vibrio alginolyticus 40B OX=674977 GN=VMC_37850 PE=4 SV=1;tr|A0A2L1XV65|A0A2L1XV65_VIBAL ABC transporter permease OS=Vibrio alginolyticus OX=663 GN=AL539_07280 PE=4 SV=1;tr|A0A1W6UR90|A0A1W6UR90_VIBAL Toxin	5.2493	2	4.76603e-05	6.28389e-05	0.00624352	0.105374	0.758452	-0.39887
N646_4711	A0A2I3CTV9	tr|A0A2I3CTV9|A0A2I3CTV9_VIBAX Epimerase domain-containing protein OS=Vibrio alginolyticus (strain ATCC 17749 / DSM 2171 / NBRC 15630 / NCIMB 1903 / XII-53) OX=1219076 GN=N646_4711 PE=4 SV=1;tr|A0A1W6W0U7|A0A1W6W0U7_VIBAL Putative epimerase/dehydratase OS=	30.911	4	7.13173e-05	5.73168e-05	0.0303064	0.206596	1.24427	0.315295
N646_0211	A0A2I3BYX4	tr|A0A2I3BYX4|A0A2I3BYX4_VIBAX Alpha-galactosidase OS=Vibrio alginolyticus (strain ATCC 17749 / DSM 2171 / NBRC 15630 / NCIMB 1903 / XII-53) OX=1219076 GN=N646_0211 PE=4 SV=1;tr|A0A0P7DM48|A0A0P7DM48_VIBAL Alpha-galactosidase OS=Vibrio alginolyticus OX=663	18.029	2	0.00012069	9.96624e-05	0.0107843	0.129156	1.21098	0.27618
VMC_01970	D0WSP7	tr|D0WSP7|D0WSP7_VIBAL Uncharacterized protein OS=Vibrio alginolyticus 40B OX=674977 GN=VMC_01970 PE=4 SV=1;tr|A0A2L1Y1N4|A0A2L1Y1N4_VIBAL Uncharacterized protein OS=Vibrio alginolyticus OX=663 GN=AL539_19905 PE=4 SV=1;tr|A0A2I3CCK2|A0A2I3CCK2_VIBAX Unchar	19.315	2	3.4169e-05	8.67694e-05	0.0178344	0.160548	0.393791	-1.3445
N646_4515	A0A2I3CRT3	tr|A0A2I3CRT3|A0A2I3CRT3_VIBAX Enoyl-CoA hydratase/isomerase family protein OS=Vibrio alginolyticus (strain ATCC 17749 / DSM 2171 / NBRC 15630 / NCIMB 1903 / XII-53) OX=1219076 GN=N646_4515 PE=4 SV=1;tr|A0A1W6UBW8|A0A1W6UBW8_VIBAL 2,3-dehydroadipyl-CoA hyd	323.31	11	0.000222028	0.000401134	0.00460922	0.0966628	0.553501	-0.853343
AOG25_21325	A0A0P7E3X2	tr|A0A0P7E3X2|A0A0P7E3X2_VIBAL D-alanyl-D-alanine carboxypeptidase OS=Vibrio alginolyticus OX=663 GN=AOG25_21325 PE=3 SV=1;tr|D0WVY3|D0WVY3_VIBAL D-alanyl-D-alanine carboxypeptidase OS=Vibrio alginolyticus 40B OX=674977 GN=VMC_13330 PE=3 SV=1;tr|A0A2I3CJQ2	225.43	13	0.000255317	0.00037197	0.00595873	0.10411	0.686393	-0.542893
pckA	D0WSW8	tr|D0WSW8|D0WSW8_VIBAL Phosphoenolpyruvate carboxykinase (ATP) OS=Vibrio alginolyticus 40B OX=674977 GN=pckA PE=3 SV=1;tr|A0A2I3CDU9|A0A2I3CDU9_VIBAX Phosphoenolpyruvate carboxykinase (ATP) OS=Vibrio alginolyticus (strain ATCC 17749 / DSM 2171 / NBRC 15630	323.31	26	0.00494007	0.00326646	0.00124583	0.0706552	1.51236	0.596802
VMC_30300	D0X0T0	tr|D0X0T0|D0X0T0_VIBAL Uncharacterized protein OS=Vibrio alginolyticus 40B OX=674977 GN=VMC_30300 PE=4 SV=1;tr|A0A2I3CP89|A0A2I3CP89_VIBAX Uncharacterized protein OS=Vibrio alginolyticus (strain ATCC 17749 / DSM 2171 / NBRC 15630 / NCIMB 1903 / XII-53) OX=	3.8359	2	6.46906e-06	8.73901e-06	0.0429903	0.238392	0.740251	-0.433914
AOG25_03735	A0A0P7E655	tr|A0A0P7E655|A0A0P7E655_VIBAL Acetoacetyl-CoA synthetase OS=Vibrio alginolyticus OX=663 GN=AOG25_03735 PE=4 SV=1;tr|A0A2L1XSK4|A0A2L1XSK4_VIBAL Acetoacetate--CoA ligase OS=Vibrio alginolyticus OX=663 GN=AL539_01970 PE=4 SV=1;tr|A0A0S3K266|A0A0S3K266_VIBAL	2.3664	1	1.05595e-05	3.26525e-05	0.000364368	0.0555148	0.323391	-1.62865
AL539_01700	A0A2L1XSF5	tr|A0A2L1XSF5|A0A2L1XSF5_VIBAL Globin OS=Vibrio alginolyticus OX=663 GN=AL539_01700 PE=4 SV=1;tr|A0A2I3CPR3|A0A2I3CPR3_VIBAX Uncharacterized protein OS=Vibrio alginolyticus (strain ATCC 17749 / DSM 2171 / NBRC 15630 / NCIMB 1903 / XII-53) OX=1219076 GN=N64	13.633	2	2.66979e-05	4.02235e-05	0.00340873	0.086987	0.663738	-0.591314
AL539_02530	A0A2L1XVR8	tr|A0A2L1XVR8|A0A2L1XVR8_VIBAL Acetyl-CoA C-acyltransferase OS=Vibrio alginolyticus OX=663 GN=AL539_02530 PE=3 SV=1;tr|A0A0P7E8W4|A0A0P7E8W4_VIBAL Acetyl-CoA acetyltransferase OS=Vibrio alginolyticus OX=663 GN=AOG25_03255 PE=3 SV=1;tr|D0X3A9|D0X3A9_VIBAL A	40.577	6	0.000104845	8.17132e-05	0.0297424	0.20484	1.28309	0.359618
AL539_10715	D2E4C1	tr|D2E4C1|D2E4C1_VIBAL Pep OS=Vibrio alginolyticus OX=663 PE=4 SV=1;tr|A0A2L1XX54|A0A2L1XX54_VIBAL Peptidase S41 OS=Vibrio alginolyticus OX=663 GN=AL539_10715 PE=4 SV=1;tr|A0A0P7E943|A0A0P7E943_VIBAL Peptidase S41 OS=Vibrio alginolyticus OX=663 GN=AOG25_05	8.3829	4	4.6102e-05	2.9826e-05	0.00994233	0.124422	1.5457	0.628261
VMC_33200	D0X1M0	tr|D0X1M0|D0X1M0_VIBAL Uncharacterized protein OS=Vibrio alginolyticus 40B OX=674977 GN=VMC_33200 PE=4 SV=1;tr|A0A2L1XXZ6|A0A2L1XXZ6_VIBAL 2-methylaconitate cis-trans isomerase PrpF OS=Vibrio alginolyticus OX=663 GN=prpF PE=4 SV=1;tr|A0A2I3C4K6|A0A2I3C4K6_	323.31	6	0.000141594	0.00025865	0.00876248	0.11839	0.547436	-0.869237
VMC_37290	D0X2S9	tr|D0X2S9|D0X2S9_VIBAL Uncharacterized protein OS=Vibrio alginolyticus 40B OX=674977 GN=VMC_37290 PE=4 SV=1;tr|A0A1W6V065|A0A1W6V065_VIBAL ABC transporter glutamine-binding protein GlnH OS=Vibrio alginolyticus OX=663 GN=glnH_1 PE=4 SV=1;tr|A0A0P7EA03|A0A0P	17.263	3	0.000161111	7.45704e-05	0.000561729	0.0583941	2.16052	1.11138
VMC_04350	D0WTD5	tr|D0WTD5|D0WTD5_VIBAL Uncharacterized protein OS=Vibrio alginolyticus 40B OX=674977 GN=VMC_04350 PE=4 SV=1;tr|A0A2L1XTN8|A0A2L1XTN8_VIBAL DUF393 domain-containing protein OS=Vibrio alginolyticus OX=663 GN=AL539_04695 PE=4 SV=1;tr|A0A2I3CNC0|A0A2I3CNC0_VIB	4.0531	3	4.66208e-06	9.71031e-06	0.0128167	0.13939	0.480117	-1.05854
AL539_11355	A0A2L1XXF9	tr|A0A2L1XXF9|A0A2L1XXF9_VIBAL HD family phosphohydrolase OS=Vibrio alginolyticus OX=663 GN=AL539_11355 PE=4 SV=1;tr|A0A2I3C0K1|A0A2I3C0K1_VIBAX Putative HD-GYP domain containing protein OS=Vibrio alginolyticus (strain ATCC 17749 / DSM 2171 / NBRC 15630 /	1.8907	2	3.29722e-05	2.65477e-05	0.0327088	0.213691	1.242	0.312666
VMC_39600	D0X3G0	tr|D0X3G0|D0X3G0_VIBAL Putative pterin-4-alpha-carbinolamine dehydratase OS=Vibrio alginolyticus 40B OX=674977 GN=VMC_39600 PE=3 SV=1;tr|A0A2L1XV87|A0A2L1XV87_VIBAL Putative pterin-4-alpha-carbinolamine dehydratase OS=Vibrio alginolyticus OX=663 GN=AL539_0	9.781	2	1.31916e-05	2.70928e-05	0.00237175	0.0796217	0.486904	-1.03829
N646_3135	A0A2I3CIU5	tr|A0A2I3CIU5|A0A2I3CIU5_VIBAX Putative 3-hydroxyisobutyrate dehydrogenase OS=Vibrio alginolyticus (strain ATCC 17749 / DSM 2171 / NBRC 15630 / NCIMB 1903 / XII-53) OX=1219076 GN=N646_3135 PE=4 SV=1;tr|A0A0P7EEH9|A0A0P7EEH9_VIBAL 2-hydroxy-3-oxopropionate	323.31	14	0.000628159	0.000520857	0.00148152	0.0727296	1.20601	0.270244
VMC_16800	D0WWY0	tr|D0WWY0|D0WWY0_VIBAL GGDEF family protein OS=Vibrio alginolyticus 40B OX=674977 GN=VMC_16800 PE=4 SV=1;tr|A0A2L1XUX1|A0A2L1XUX1_VIBAL Diguanylate cyclase OS=Vibrio alginolyticus OX=663 GN=AL539_07100 PE=4 SV=1;tr|A0A2I3CSE4|A0A2I3CSE4_VIBAX GGDEF family	323.31	9	0.000117131	0.000198545	0.0120674	0.135821	0.589949	-0.761338
hutH	A0A2L1XWW5	tr|A0A2L1XWW5|A0A2L1XWW5_VIBAL Histidine ammonia-lyase OS=Vibrio alginolyticus OX=663 GN=hutH PE=3 SV=1;tr|A0A2I3BZ96|A0A2I3BZ96_VIBAX Histidine ammonia-lyase OS=Vibrio alginolyticus (strain ATCC 17749 / DSM 2171 / NBRC 15630 / NCIMB 1903 / XII-53) OX=1219	11.675	3	5.5945e-05	3.88603e-05	0.00734651	0.109902	1.43964	0.525712
VMC_32070	D0X1A7	tr|D0X1A7|D0X1A7_VIBAL Uncharacterized protein OS=Vibrio alginolyticus 40B OX=674977 GN=VMC_32070 PE=4 SV=1;tr|A0A2L1XRF2|A0A2L1XRF2_VIBAL DUF1800 domain-containing protein OS=Vibrio alginolyticus OX=663 GN=AL539_00350 PE=4 SV=1;tr|A0A2I3CR94|A0A2I3CR94_VI	27.993	1	9.3635e-06	2.42238e-05	0.0146755	0.147426	0.386541	-1.37131
VMC_32580	D0X1F8	tr|D0X1F8|D0X1F8_VIBAL Cyclopropane-fatty-acyl-phospholipid synthase OS=Vibrio alginolyticus 40B OX=674977 GN=VMC_32580 PE=4 SV=1;tr|A0A2L1XWK1|A0A2L1XWK1_VIBAL Class I SAM-dependent methyltransferase OS=Vibrio alginolyticus OX=663 GN=AL539_09815 PE=4 SV=1	56.357	8	0.00012629	0.000215229	0.0292919	0.203411	0.586773	-0.769125
VMC_33190	D0X1L9	tr|D0X1L9|D0X1L9_VIBAL Aconitate hydratase OS=Vibrio alginolyticus 40B OX=674977 GN=VMC_33190 PE=3 SV=1;tr|A0A2I3C4J6|A0A2I3C4J6_VIBAX Aconitate hydratase OS=Vibrio alginolyticus (strain ATCC 17749 / DSM 2171 / NBRC 15630 / NCIMB 1903 / XII-53) OX=1219076	323.31	24	0.000512993	0.000961038	0.0121315	0.136136	0.533791	-0.905654
VMC_10810	D0WV81	tr|D0WV81|D0WV81_VIBAL Uncharacterized protein OS=Vibrio alginolyticus 40B OX=674977 GN=VMC_10810 PE=4 SV=1;tr|A0A2L1XTS0|A0A2L1XTS0_VIBAL Transcriptional regulator OS=Vibrio alginolyticus OX=663 GN=AL539_04795 PE=4 SV=1;tr|A0A2I3CMR5|A0A2I3CMR5_VIBAX Unch	3.0743	1	1.52896e-05	3.92276e-05	0.00359729	0.0887754	0.389767	-1.35932
kdpE	A0A1W6THD8	tr|A0A1W6THD8|A0A1W6THD8_VIBAL KDP operon transcriptional regulatory protein KdpE OS=Vibrio alginolyticus OX=663 GN=kdpE PE=4 SV=1;tr|A0A0P7EJZ4|A0A0P7EJZ4_VIBAL Transcriptional regulator OS=Vibrio alginolyticus OX=663 GN=AOG25_12115 PE=4 SV=1;tr|D0WY39|D0	190.73	10	6.53207e-05	0.000115502	0.0199272	0.167988	0.565537	-0.822306
bioH	D0WW51	tr|D0WW51|D0WW51_VIBAL Pimeloyl-[acyl-carrier protein] methyl ester esterase OS=Vibrio alginolyticus 40B OX=674977 GN=bioH PE=3 SV=1;tr|A0A0P7EKR8|A0A0P7EKR8_VIBAL Pimeloyl-[acyl-carrier protein] methyl ester esterase OS=Vibrio alginolyticus OX=663 GN=bioH	1.9318	1	3.88016e-05	2.71096e-05	0.0184753	0.162931	1.43129	0.517312
menA	D0WTB0	tr|D0WTB0|D0WTB0_VIBAL 1,4-dihydroxy-2-naphthoate octaprenyltransferase OS=Vibrio alginolyticus 40B OX=674977 GN=menA PE=3 SV=1;tr|A0A2L1Y2L5|A0A2L1Y2L5_VIBAL 1,4-dihydroxy-2-naphthoate octaprenyltransferase OS=Vibrio alginolyticus OX=663 GN=menA PE=3 SV=1	6.0535	2	6.68135e-05	0.000107043	0.00176195	0.0753668	0.624173	-0.679983
AL539_07990	A0A2L1XVJ6	tr|A0A2L1XVJ6|A0A2L1XVJ6_VIBAL Protocatechuate 3,4-dioxygenase OS=Vibrio alginolyticus OX=663 GN=AL539_07990 PE=4 SV=1;tr|A0A2I3CRU2|A0A2I3CRU2_VIBAX Putative protocatechuate 3,4-dioxygenase beta chain protein OS=Vibrio alginolyticus (strain ATCC 17749 / D	2.7875	1	3.35809e-05	5.57958e-05	0.0106013	0.128162	0.601853	-0.732516
VMC_19120	D0WXL2	tr|D0WXL2|D0WXL2_VIBAL Putative ABC transporter OS=Vibrio alginolyticus 40B OX=674977 GN=VMC_19120 PE=4 SV=1;tr|A0A2L1XSM5|A0A2L1XSM5_VIBAL Ubiquinol-cytochrome C reductase OS=Vibrio alginolyticus OX=663 GN=AL539_02750 PE=4 SV=1;tr|A0A2I3CP68|A0A2I3CP68_VI	34.874	3	2.86179e-05	4.59159e-05	0.00334214	0.086326	0.623268	-0.682076
AOG25_12110	A0A0P7EN97	tr|A0A0P7EN97|A0A0P7EN97_VIBAL Histidine kinase OS=Vibrio alginolyticus OX=663 GN=AOG25_12110 PE=4 SV=1;tr|A0A2I3CIX0|A0A2I3CIX0_VIBAX Putative two-component sensor kinase OS=Vibrio alginolyticus (strain ATCC 17749 / DSM 2171 / NBRC 15630 / NCIMB 1903 / XI	323.31	1	0.000193635	0.0003557	0.0408214	0.233823	0.544376	-0.877324
N646_4476	A0A2I3CSS8	tr|A0A2I3CSS8|A0A2I3CSS8_VIBAX Putative pyruvate dehydrogenase E1 component, beta subunit OS=Vibrio alginolyticus (strain ATCC 17749 / DSM 2171 / NBRC 15630 / NCIMB 1903 / XII-53) OX=1219076 GN=N646_4476 PE=4 SV=1;tr|A0A0P7ENY6|A0A0P7ENY6_VIBAL 2-oxoisoval	323.31	11	0.000207558	0.00072453	0.0326403	0.213497	0.286472	-1.80353
VMC_00440	D0WS87	tr|D0WS87|D0WS87_VIBAL Putative sensor histidine kinase OS=Vibrio alginolyticus 40B OX=674977 GN=VMC_00440 PE=4 SV=1;tr|A0A2I3CQ09|A0A2I3CQ09_VIBAX Putative sensor histidine kinase OS=Vibrio alginolyticus (strain ATCC 17749 / DSM 2171 / NBRC 15630 / NCIMB	2.5677	2	5.98808e-06	1.16667e-05	0.0154204	0.150619	0.513264	-0.962227
VMC_37460	D0X2U6	tr|D0X2U6|D0X2U6_VIBAL Uncharacterized protein OS=Vibrio alginolyticus 40B OX=674977 GN=VMC_37460 PE=4 SV=1;tr|A0A2L1XXC4|A0A2L1XXC4_VIBAL FAA hydrolase family protein OS=Vibrio alginolyticus OX=663 GN=AL539_10830 PE=4 SV=1;tr|A0A2I3BZN8|A0A2I3BZN8_VIBAX 2	73.957	5	8.49834e-05	0.000143277	0.0436803	0.239785	0.593139	-0.753559
speA	A0A0S3K4V4	tr|A0A0S3K4V4|A0A0S3K4V4_VIBAL Biosynthetic arginine decarboxylase OS=Vibrio alginolyticus OX=663 GN=speA PE=3 SV=1;tr|A0A0P7EQR8|A0A0P7EQR8_VIBAL Biosynthetic arginine decarboxylase OS=Vibrio alginolyticus OX=663 GN=speA PE=3 SV=1;tr|A0A2L1XTG6|A0A2L1XTG6	323.31	20	0.000391958	0.000567676	0.0202059	0.168908	0.690461	-0.534368
pncB	A0A2L1XVS9	tr|A0A2L1XVS9|A0A2L1XVS9_VIBAL Nicotinate phosphoribosyltransferase OS=Vibrio alginolyticus OX=663 GN=pncB PE=3 SV=1;tr|A0A2I3CNE3|A0A2I3CNE3_VIBAX Nicotinate phosphoribosyltransferase OS=Vibrio alginolyticus (strain ATCC 17749 / DSM 2171 / NBRC 15630 / NC	3.6092	2	2.82499e-05	1.43569e-05	0.0387047	0.229065	1.96769	0.976505
mukB	A0A0P7ERR5	tr|A0A0P7ERR5|A0A0P7ERR5_VIBAL Chromosome partition protein MukB OS=Vibrio alginolyticus OX=663 GN=mukB PE=3 SV=1	323.31	2	0.00151278	0.00107581	0.0014707	0.0726466	1.40618	0.491786
VMC_35390	D0X289	tr|D0X289|D0X289_VIBAL Dihydrolipoamide acetyltransferase component of pyruvate dehydrogenase complex OS=Vibrio alginolyticus 40B OX=674977 GN=VMC_35390 PE=3 SV=1;tr|A0A2I3CRY1|A0A2I3CRY1_VIBAX Dihydrolipoamide acetyltransferase component of pyruvate dehyd	220.74	15	0.000212897	0.000684314	0.00134607	0.0716113	0.31111	-1.6845
argH	D0WSH9	tr|D0WSH9|D0WSH9_VIBAL Argininosuccinate lyase OS=Vibrio alginolyticus 40B OX=674977 GN=argH PE=3 SV=1;tr|A0A2L1XB42|A0A2L1XB42_VIBAL Argininosuccinate lyase OS=Vibrio alginolyticus OX=663 GN=argH PE=3 SV=1;tr|A0A2I3CBD5|A0A2I3CBD5_VIBAX Argininosuccinate	11.646	3	0.000157618	7.79914e-05	0.00426402	0.0942528	2.02097	1.01505
VMC_25860	D0WZI6	tr|D0WZI6|D0WZI6_VIBAL Uncharacterized protein OS=Vibrio alginolyticus 40B OX=674977 GN=VMC_25860 PE=4 SV=1;tr|A0A2L1XYU2|A0A2L1XYU2_VIBAL DUF2982 domain-containing protein OS=Vibrio alginolyticus OX=663 GN=AL539_13965 PE=4 SV=1;tr|A0A2I3C6F5|A0A2I3C6F5_VI	7.9869	1	4.86731e-06	1.19691e-05	0.042335	0.237043	0.406657	-1.29812
VMC_23480	D0WYU8	tr|D0WYU8|D0WYU8_VIBAL Uncharacterized protein OS=Vibrio alginolyticus 40B OX=674977 GN=VMC_23480 PE=4 SV=1;tr|A0A0P7EUM3|A0A0P7EUM3_VIBAL Acetyltransferase OS=Vibrio alginolyticus OX=663 GN=AOG25_20405 PE=4 SV=1;tr|A0A2I3CBQ7|A0A2I3CBQ7_VIBAX Uncharacteri	67.839	6	0.000157677	0.000124245	0.00248215	0.0802036	1.26909	0.34379
spo0M_2	A0A0P7EV13	tr|A0A0P7EV13|A0A0P7EV13_VIBAL Sporulation-control protein spo0M OS=Vibrio alginolyticus OX=663 GN=spo0M_2 PE=4 SV=1;tr|A0A2L1XCT0|A0A2L1XCT0_VIBAL Sporulation control protein Spo0M OS=Vibrio alginolyticus OX=663 GN=AL539_20275 PE=4 SV=1;tr|D0WZA6|D0WZA6_V	48.854	9	0.000158933	0.000128031	0.00217482	0.0784628	1.24136	0.311925
AL539_07205	A0A2L1XVP6	tr|A0A2L1XVP6|A0A2L1XVP6_VIBAL SURF1-like protein OS=Vibrio alginolyticus OX=663 GN=AL539_07205 PE=3 SV=1;tr|A0A0P7EVT9|A0A0P7EVT9_VIBAL SURF1-like protein OS=Vibrio alginolyticus OX=663 GN=AOG25_12945 PE=3 SV=1;tr|A0A1W6THX2|A0A1W6THX2_VIBAL SURF1-like pr	4.0003	2	1.38754e-05	3.78471e-05	0.00978856	0.123647	0.366618	-1.44765
AOG25_15100	A0A0P7EWK1	tr|A0A0P7EWK1|A0A0P7EWK1_VIBAL Methylcrotonoyl-CoA carboxylase OS=Vibrio alginolyticus OX=663 GN=AOG25_15100 PE=4 SV=1;tr|A0A2L1XVD9|A0A2L1XVD9_VIBAL Methylcrotonoyl-CoA carboxylase OS=Vibrio alginolyticus OX=663 GN=AL539_07840 PE=4 SV=1;tr|A0A0S3K0X2|A0A0	323.31	1	0.000487505	0.00115701	0.0056133	0.102451	0.421349	-1.24691
AOG25_05320	A0A0P7EZL6	tr|A0A0P7EZL6|A0A0P7EZL6_VIBAL Ornithine cyclodeaminase OS=Vibrio alginolyticus OX=663 GN=AOG25_05320 PE=4 SV=1;tr|A0A2L1XX14|A0A2L1XX14_VIBAL Ornithine cyclodeaminase OS=Vibrio alginolyticus OX=663 GN=AL539_10750 PE=4 SV=1;tr|A0A2I3C0G3|A0A2I3C0G3_VIBAX O	176.25	14	0.000352875	0.000431439	0.0142661	0.145652	0.817901	-0.290002
VMC_35170	D0X267	tr|D0X267|D0X267_VIBAL Uncharacterized protein OS=Vibrio alginolyticus 40B OX=674977 GN=VMC_35170 PE=4 SV=1;tr|A0A2I3CRZ3|A0A2I3CRZ3_VIBAX Uncharacterized protein OS=Vibrio alginolyticus (strain ATCC 17749 / DSM 2171 / NBRC 15630 / NCIMB 1903 / XII-53) OX=	2.4009	1	1.33921e-05	8.09033e-06	0.0321519	0.212099	1.65533	0.727116
VMC_20410	D0WXZ1	tr|D0WXZ1|D0WXZ1_VIBAL ABC-type oligopeptide transport system, periplasmic component OS=Vibrio alginolyticus 40B OX=674977 GN=VMC_20410 PE=4 SV=1;tr|A0A2I3C775|A0A2I3C775_VIBAX SBP_bac_5 domain-containing protein OS=Vibrio alginolyticus (strain ATCC 17749	323.31	14	0.000482185	0.000329118	0.00211063	0.0780467	1.46508	0.550982
trpF	A0A0P7F051	tr|A0A0P7F051|A0A0P7F051_VIBAL Multifunctional fusion protein OS=Vibrio alginolyticus OX=663 GN=trpF PE=3 SV=1;tr|A0A1W6TD80|A0A1W6TD80_VIBAL Multifunctional fusion protein OS=Vibrio alginolyticus OX=663 GN=trpC PE=3 SV=1	306.62	2	0.000699341	0.000304197	0.000418747	0.0565453	2.29898	1.20099
AL539_02800	A0A2L1XSN5	tr|A0A2L1XSN5|A0A2L1XSN5_VIBAL Glutathione peroxidase OS=Vibrio alginolyticus OX=663 GN=AL539_02800 PE=3 SV=1;tr|A0A2I3CP46|A0A2I3CP46_VIBAX Glutathione peroxidase OS=Vibrio alginolyticus (strain ATCC 17749 / DSM 2171 / NBRC 15630 / NCIMB 1903 / XII-53) OX	25.539	2	9.17575e-05	0.000151802	0.0459702	0.244213	0.604454	-0.726295
mscK_2	A0A1W6VFW9	tr|A0A1W6VFW9|A0A1W6VFW9_VIBAL Mechanosensitive channel MscK OS=Vibrio alginolyticus OX=663 GN=mscK_2 PE=4 SV=1;tr|D0WSB5|D0WSB5_VIBAL Putative integral membrane protein OS=Vibrio alginolyticus 40B OX=674977 GN=VMC_00720 PE=4 SV=1;tr|A0A2L1XS95|A0A2L1XS95_	5.5663	2	4.95848e-05	7.16112e-05	0.0423209	0.237013	0.692416	-0.530289
leuD	A0A2L1Y2U2	tr|A0A2L1Y2U2|A0A2L1Y2U2_VIBAL 3-isopropylmalate dehydratase small subunit OS=Vibrio alginolyticus OX=663 GN=leuD PE=3 SV=1;tr|A0A0P7F340|A0A0P7F340_VIBAL 3-isopropylmalate dehydratase small subunit OS=Vibrio alginolyticus OX=663 GN=leuD PE=3 SV=1;tr|D0WT2	323.31	10	0.000402649	0.000182136	0.0415645	0.235422	2.2107	1.1445
N646_3615	A0A2I3CMX0	tr|A0A2I3CMX0|A0A2I3CMX0_VIBAX Uncharacterized protein OS=Vibrio alginolyticus (strain ATCC 17749 / DSM 2171 / NBRC 15630 / NCIMB 1903 / XII-53) OX=1219076 GN=N646_3615 PE=4 SV=1;tr|A0A0P7F8E3|A0A0P7F8E3_VIBAL Histidine kinase OS=Vibrio alginolyticus OX=66	11.15	1	2.43078e-05	1.95358e-05	0.0326698	0.21358	1.24427	0.315299
N646_4508	A0A2I3CS03	tr|A0A2I3CS03|A0A2I3CS03_VIBAX Enoyl-CoA hydratase OS=Vibrio alginolyticus (strain ATCC 17749 / DSM 2171 / NBRC 15630 / NCIMB 1903 / XII-53) OX=1219076 GN=N646_4508 PE=3 SV=1;tr|A0A0P7FA78|A0A0P7FA78_VIBAL Enoyl-CoA hydratase OS=Vibrio alginolyticus OX=663	323.31	2	0.000121594	0.000210622	0.0386778	0.229002	0.577309	-0.792584
VMC_37470	D0X2U7	tr|D0X2U7|D0X2U7_VIBAL Putative dioxygenase OS=Vibrio alginolyticus 40B OX=674977 GN=VMC_37470 PE=3 SV=1;tr|A0A2L1XX66|A0A2L1XX66_VIBAL Homogentisate 1,2-dioxygenase OS=Vibrio alginolyticus OX=663 GN=AL539_10825 PE=3 SV=1;tr|A0A1W6UKV2|A0A1W6UKV2_VIBAL Hom	213.97	6	0.000150381	0.000324342	0.00393033	0.0916621	0.46365	-1.10889
VMC_00600	D0WSA3	tr|D0WSA3|D0WSA3_VIBAL Enoyl-CoA hydratase OS=Vibrio alginolyticus 40B OX=674977 GN=VMC_00600 PE=4 SV=1;tr|A0A2L1XS41|A0A2L1XS41_VIBAL Enoyl-CoA hydratase OS=Vibrio alginolyticus OX=663 GN=AL539_01755 PE=4 SV=1;tr|A0A1W6TJE4|A0A1W6TJE4_VIBAL Putative enoyl	21.328	2	5.59666e-06	2.64028e-05	0.00471379	0.0973448	0.211972	-2.23805
N646_3461	A0A2I3CLA7	tr|A0A2I3CLA7|A0A2I3CLA7_VIBAX Uncharacterized protein OS=Vibrio alginolyticus (strain ATCC 17749 / DSM 2171 / NBRC 15630 / NCIMB 1903 / XII-53) OX=1219076 GN=N646_3461 PE=4 SV=1;tr|A0A1W6UPU9|A0A1W6UPU9_VIBAL Uncharacterized protein OS=Vibrio alginolyticu	101.19	10	0.000201395	0.000153709	0.000346887	0.0551249	1.31024	0.389831
N646_3513	A0A2I3CMP3	tr|A0A2I3CMP3|A0A2I3CMP3_VIBAX Uncharacterized protein OS=Vibrio alginolyticus (strain ATCC 17749 / DSM 2171 / NBRC 15630 / NCIMB 1903 / XII-53) OX=1219076 GN=N646_3513 PE=4 SV=1;tr|A0A1W6U0N3|A0A1W6U0N3_VIBAL Uncharacterized protein OS=Vibrio alginolyticu	12.993	4	4.40711e-05	7.6101e-05	0.0170091	0.157328	0.579113	-0.788084
AL539_02655	A0A2L1XSL0	tr|A0A2L1XSL0|A0A2L1XSL0_VIBAL Hybrid sensor histidine kinase/response regulator OS=Vibrio alginolyticus OX=663 GN=AL539_02655 PE=4 SV=1;tr|A0A1W6V7Y4|A0A1W6V7Y4_VIBAL Sensor histidine kinase RcsC OS=Vibrio alginolyticus OX=663 GN=rcsC_3 PE=4 SV=1;tr|A0A0S	276.85	6	0.000159536	0.000246317	0.044568	0.241536	0.647686	-0.626633
hisI	D0X406	tr|D0X406|D0X406_VIBAL Histidine biosynthesis bifunctional protein HisIE OS=Vibrio alginolyticus 40B OX=674977 GN=hisI PE=3 SV=1;tr|A0A0S3JSJ8|A0A0S3JSJ8_VIBAL Histidine biosynthesis bifunctional protein HisIE OS=Vibrio alginolyticus OX=663 GN=hisI PE=3 SV	229.32	4	0.000129421	0.000105835	0.0111016	0.130837	1.22285	0.290246
AT730_03640	A0A0S3JTV6	tr|A0A0S3JTV6|A0A0S3JTV6_VIBAL VWFA domain-containing protein OS=Vibrio alginolyticus OX=663 GN=AT730_03640 PE=4 SV=1;tr|A0A2I3C4E7|A0A2I3C4E7_VIBAX RTX toxin OS=Vibrio alginolyticus (strain ATCC 17749 / DSM 2171 / NBRC 15630 / NCIMB 1903 / XII-53) OX=1219	69.835	5	0.000102833	0.000124645	0.00912877	0.120324	0.825009	-0.277519
trpA	D0WZD8	tr|D0WZD8|D0WZD8_VIBAL Tryptophan synthase alpha chain OS=Vibrio alginolyticus 40B OX=674977 GN=trpA PE=3 SV=1;tr|A0A0S3JUU6|A0A0S3JUU6_VIBAL Tryptophan synthase alpha chain OS=Vibrio alginolyticus OX=663 GN=trpA PE=3 SV=1;tr|A0A0N8HRC7|A0A0N8HRC7_VIBAL Tr	323.31	11	0.000802951	0.000359149	0.00772204	0.112325	2.2357	1.16073
trpD	A0A0S3JUV8	tr|A0A0S3JUV8|A0A0S3JUV8_VIBAL Anthranilate phosphoribosyltransferase OS=Vibrio alginolyticus OX=663 GN=trpD PE=3 SV=1;tr|D0WZE2|D0WZE2_VIBAL Anthranilate phosphoribosyltransferase OS=Vibrio alginolyticus 40B OX=674977 GN=trpD PE=3 SV=1;tr|A0A2L1XYY3|A0A2L	231.91	9	0.000585181	0.000219452	0.0451935	0.242743	2.66656	1.41498
N646_4630	A0A2I3CSR2	tr|A0A2I3CSR2|A0A2I3CSR2_VIBAX Putative phosphomannomutase OS=Vibrio alginolyticus (strain ATCC 17749 / DSM 2171 / NBRC 15630 / NCIMB 1903 / XII-53) OX=1219076 GN=N646_4630 PE=3 SV=1;tr|A0A1W6V5M6|A0A1W6V5M6_VIBAL Phospho-sugar mutase OS=Vibrio alginolytic	323.31	22	0.000627528	0.000835266	0.000127405	0.0485968	0.751291	-0.412555
VMC_16830	D0WWY3	tr|D0WWY3|D0WWY3_VIBAL Glutaredoxin-related protein OS=Vibrio alginolyticus 40B OX=674977 GN=VMC_16830 PE=4 SV=1;tr|A0A2L1XV11|A0A2L1XV11_VIBAL Glutaredoxin OS=Vibrio alginolyticus OX=663 GN=AL539_07125 PE=4 SV=1;tr|A0A2I3CSS4|A0A2I3CSS4_VIBAX Glutaredoxin	49.422	6	0.00017902	0.000235262	0.000117871	0.0480241	0.760939	-0.394147
AT730_16230	A0A0S3K0P3	tr|A0A0S3K0P3|A0A0S3K0P3_VIBAL Polymer-forming cytoskeletal family protein OS=Vibrio alginolyticus OX=663 GN=AT730_16230 PE=4 SV=1;tr|A0A2L1XV13|A0A2L1XV13_VIBAL Polymer-forming cytoskeletal family protein OS=Vibrio alginolyticus OX=663 GN=AL539_07310 PE=4	323.31	13	0.000433383	0.0011139	0.0123769	0.137325	0.389069	-1.3619
VMC_38950	D0X395	tr|D0X395|D0X395_VIBAL Hydroxymethylglutaryl-CoA lyase OS=Vibrio alginolyticus 40B OX=674977 GN=VMC_38950 PE=4 SV=1;tr|A0A2L1XVG6|A0A2L1XVG6_VIBAL Hydroxymethylglutaryl-CoA lyase OS=Vibrio alginolyticus OX=663 GN=AL539_07830 PE=4 SV=1;tr|A0A2I3CT45|A0A2I3C	7.7936	1	2.34059e-05	5.77105e-05	0.0322635	0.21242	0.405573	-1.30197
N646_4417	A0A2I3CRQ0	tr|A0A2I3CRQ0|A0A2I3CRQ0_VIBAX HPt domain-containing protein OS=Vibrio alginolyticus (strain ATCC 17749 / DSM 2171 / NBRC 15630 / NCIMB 1903 / XII-53) OX=1219076 GN=N646_4417 PE=4 SV=1;tr|A0A1W6UCI2|A0A1W6UCI2_VIBAL HPt domain-containing protein OS=Vibrio	163.39	3	4.33138e-05	5.37324e-05	0.0171881	0.158041	0.806102	-0.310965
gcvP	D0WYC2	tr|D0WYC2|D0WYC2_VIBAL Glycine dehydrogenase (decarboxylating) OS=Vibrio alginolyticus 40B OX=674977 GN=gcvP PE=3 SV=1;tr|A0A2L1XS31|A0A2L1XS31_VIBAL Glycine dehydrogenase (decarboxylating) OS=Vibrio alginolyticus OX=663 GN=gcvP PE=3 SV=1;tr|A0A2I3CQN5|A0A	323.31	30	0.00125736	0.00075841	0.00344674	0.0873572	1.65789	0.729345
VMC_22240	D0WYH4	tr|D0WYH4|D0WYH4_VIBAL Electron transfer flavoprotein, alpha-subunit OS=Vibrio alginolyticus 40B OX=674977 GN=VMC_22240 PE=4 SV=1;tr|A0A2I3CPY7|A0A2I3CPY7_VIBAX Electron transfer flavoprotein, alpha-subunit OS=Vibrio alginolyticus (strain ATCC 17749 / DSM	323.31	10	0.000122946	0.000489302	0.030486	0.207147	0.251267	-1.99271
AT730_20675	A0A0S3K308	tr|A0A0S3K308|A0A0S3K308_VIBAL ATPase OS=Vibrio alginolyticus OX=663 GN=AT730_20675 PE=4 SV=1;tr|D0WVF2|D0WVF2_VIBAL Uncharacterized protein OS=Vibrio alginolyticus 40B OX=674977 GN=VMC_11520 PE=4 SV=1;tr|A0A2I3CP28|A0A2I3CP28_VIBAX Uncharacterized protein	20.808	4	0.000119594	5.67418e-05	0.00549594	0.101853	2.1077	1.07567
gap	A0A0S3K328	tr|A0A0S3K328|A0A0S3K328_VIBAL Glyceraldehyde-3-phosphate dehydrogenase OS=Vibrio alginolyticus OX=663 GN=gap PE=3 SV=1;tr|A0A2I3CP02|A0A2I3CP02_VIBAX Glyceraldehyde-3-phosphate dehydrogenase OS=Vibrio alginolyticus (strain ATCC 17749 / DSM 2171 / NBRC 156	137.85	15	0.000515321	0.000287309	0.00173022	0.0750806	1.79361	0.842865
AT730_23280	A0A0S3K4C5	tr|A0A0S3K4C5|A0A0S3K4C5_VIBAL Helix-turn-helix-type transcriptional regulator OS=Vibrio alginolyticus OX=663 GN=AT730_23280 PE=4 SV=1;tr|D0WUP9|D0WUP9_VIBAL Transcriptional regulator, MerR family OS=Vibrio alginolyticus 40B OX=674977 GN=VMC_08990 PE=4 SV=	88.583	10	0.000157973	0.000194749	0.0128004	0.139315	0.811163	-0.301936
K05K4_35080	A0A1W6V686	tr|A0A1W6V686|A0A1W6V686_VIBAL Putative fimbrial chaperone protein OS=Vibrio alginolyticus OX=663 GN=K05K4_35080 PE=4 SV=1;tr|A0A0S3K4D0|A0A0S3K4D0_VIBAL Protein CsuC OS=Vibrio alginolyticus OX=663 GN=AT730_23115 PE=4 SV=1;tr|D0WUT2|D0WUT2_VIBAL CsuC OS=Vi	45.49	4	7.06957e-05	0.000112588	0.0372665	0.225647	0.627916	-0.671356
VMC_42440	D0X494	tr|D0X494|D0X494_VIBAL Uncharacterized protein OS=Vibrio alginolyticus 40B OX=674977 GN=VMC_42440 PE=4 SV=1;tr|D0X0V6|D0X0V6_VIBAL Uncharacterized protein OS=Vibrio alginolyticus 40B OX=674977 GN=VMC_30560 PE=4 SV=1;tr|A0A2I3CRR1|A0A2I3CRR1_VIBAX ISPsy11,	11.443	2	1.79277e-05	3.65959e-05	0.0195344	0.166665	0.489883	-1.02949
AL539_18730	A0A2L1Y150	tr|A0A2L1Y150|A0A2L1Y150_VIBAL Hydrolase OS=Vibrio alginolyticus OX=663 GN=AL539_18730 PE=4 SV=1;tr|A0A1W6TFM9|A0A1W6TFM9_VIBAL Putative hydrolase OS=Vibrio alginolyticus OX=663 GN=K05K4_29310 PE=4 SV=1;tr|D0WSK9|D0WSK9_VIBAL AB hydrolase-1 domain-containi	85.642	8	0.000215278	0.000302965	0.0163524	0.154637	0.710573	-0.492945
adhB	A0A1W6THX8	tr|A0A1W6THX8|A0A1W6THX8_VIBAL Alcohol dehydrogenase 2 OS=Vibrio alginolyticus OX=663 GN=adhB PE=4 SV=1;tr|D0X1Q0|D0X1Q0_VIBAL Alcohol dehydrogenase OS=Vibrio alginolyticus 40B OX=674977 GN=VMC_33500 PE=4 SV=1;tr|A0A2L1XVA2|A0A2L1XVA2_VIBAL L-threonine deh	257.66	16	0.00116629	0.000635448	0.0340764	0.217472	1.83539	0.876083
N646_4514	A0A2I3CRY6	tr|A0A2I3CRY6|A0A2I3CRY6_VIBAX Putative propionyl-CoA carboxylase (Beta subunit) protein OS=Vibrio alginolyticus (strain ATCC 17749 / DSM 2171 / NBRC 15630 / NCIMB 1903 / XII-53) OX=1219076 GN=N646_4514 PE=4 SV=1;tr|A0A1W6TI17|A0A1W6TI17_VIBAL Methylmalony	27.118	1	9.67944e-06	2.97433e-05	0.000566133	0.0584376	0.325433	-1.61957
ribA	A0A2I3CN28	tr|A0A2I3CN28|A0A2I3CN28_VIBAX GTP cyclohydrolase-2 OS=Vibrio alginolyticus (strain ATCC 17749 / DSM 2171 / NBRC 15630 / NCIMB 1903 / XII-53) OX=1219076 GN=ribA PE=3 SV=1;tr|A0A1W6TL33|A0A1W6TL33_VIBAL GTP cyclohydrolase-2 OS=Vibrio alginolyticus OX=663 GN	323.31	27	0.000502129	0.00177921	0.00407976	0.0928567	0.28222	-1.82511
K05K4_09820	A0A1W6TPP1	tr|A0A1W6TPP1|A0A1W6TPP1_VIBAL Chemotaxis protein OS=Vibrio alginolyticus OX=663 GN=K05K4_09820 PE=4 SV=1;tr|A0A2I3BY46|A0A2I3BY46_VIBAX Methyl-accepting chemotaxis protein OS=Vibrio alginolyticus (strain ATCC 17749 / DSM 2171 / NBRC 15630 / NCIMB 1903 / X	323.31	1	0.0005196	0.000411883	0.0259136	0.19189	1.26152	0.335167
AL539_13890	A0A1W6TSK0	tr|A0A1W6TSK0|A0A1W6TSK0_VIBAL Uncharacterized protein OS=Vibrio alginolyticus OX=663 GN=AL539_13890 PE=4 SV=1;tr|A0A2I3C6K3|A0A2I3C6K3_VIBAX Uncharacterized protein OS=Vibrio alginolyticus (strain ATCC 17749 / DSM 2171 / NBRC 15630 / NCIMB 1903 / XII-53)	5.4147	3	1.01082e-05	1.22628e-05	0.0299438	0.205471	0.824293	-0.278771
K05K4_36930	A0A1W6TWW8	tr|A0A1W6TWW8|A0A1W6TWW8_VIBAL Putative efflux pump membrane fusion protein OS=Vibrio alginolyticus OX=663 GN=K05K4_36930 PE=4 SV=1;tr|A0A0S3K4N6|A0A0S3K4N6_VIBAL Uncharacterized protein OS=Vibrio alginolyticus OX=663 GN=AT730_15900 PE=4 SV=1;tr|A0A0P7E5D4	7.1072	5	7.65628e-05	5.44793e-05	0.0268481	0.195227	1.40536	0.490936
hflK_4	A0A1W6TZ74	tr|A0A1W6TZ74|A0A1W6TZ74_VIBAL Modulator of FtsH protease HflK OS=Vibrio alginolyticus OX=663 GN=hflK_4 PE=4 SV=1;tr|A0A2I3CQ53|A0A2I3CQ53_VIBAX Putative stomatin-like protein OS=Vibrio alginolyticus (strain ATCC 17749 / DSM 2171 / NBRC 15630 / NCIMB 1903	323.31	12	0.000357108	0.000565937	0.0231776	0.181376	0.631002	-0.664283
acs_3	A0A1W6TZX2	tr|A0A1W6TZX2|A0A1W6TZX2_VIBAL Acetyl-coenzyme A synthetase OS=Vibrio alginolyticus OX=663 GN=acs_3 PE=4 SV=1;tr|A0A2I3CPJ0|A0A2I3CPJ0_VIBAX Acetoacetyl-coenzyme A synthetase OS=Vibrio alginolyticus (strain ATCC 17749 / DSM 2171 / NBRC 15630 / NCIMB 1903 /	32.195	1	2.38521e-05	6.57087e-05	0.0446473	0.24169	0.362997	-1.46197
K05K4_49000	A0A1W6U0W9	tr|A0A1W6U0W9|A0A1W6U0W9_VIBAL Chemotaxis protein OS=Vibrio alginolyticus OX=663 GN=K05K4_49000 PE=4 SV=1	323.31	3	0.000743801	0.00044304	0.0307429	0.20793	1.67886	0.747479
flaD_4	A0A1W6U856	tr|A0A1W6U856|A0A1W6U856_VIBAL Flagellin OS=Vibrio alginolyticus OX=663 GN=flaD_4 PE=3 SV=1;tr|D0WUW4|D0WUW4_VIBAL Flagellin OS=Vibrio alginolyticus 40B OX=674977 GN=flaD PE=3 SV=1;tr|B9VXZ1|B9VXZ1_VIBAL Flagellin OS=Vibrio alginolyticus OX=663 GN=flaB PE=	323.31	9	0.000293172	0.000468679	0.0179297	0.160908	0.625529	-0.676852
argB	A0A2I3CBX8	tr|A0A2I3CBX8|A0A2I3CBX8_VIBAX Acetylglutamate kinase OS=Vibrio alginolyticus (strain ATCC 17749 / DSM 2171 / NBRC 15630 / NCIMB 1903 / XII-53) OX=1219076 GN=argB PE=3 SV=1;tr|A0A1W6U9K4|A0A1W6U9K4_VIBAL Acetylglutamate kinase OS=Vibrio alginolyticus OX=66	47.152	5	0.00012373	4.81898e-05	0.00153632	0.0731344	2.56756	1.3604
zraR_1	A0A1W6UGE2	tr|A0A1W6UGE2|A0A1W6UGE2_VIBAL Transcriptional regulatory protein ZraR OS=Vibrio alginolyticus OX=663 GN=zraR_1 PE=4 SV=1;tr|D0WSS6|D0WSS6_VIBAL Putative sigma-54 interacting response regulator transcription regulator protein OS=Vibrio alginolyticus 40B OX	110.86	12	0.000433013	0.000352103	0.00501801	0.0992156	1.22979	0.298413
prpB	A0A1W6UKP6	tr|A0A1W6UKP6|A0A1W6UKP6_VIBAL 2-methylisocitrate lyase OS=Vibrio alginolyticus OX=663 GN=prpB PE=3 SV=1;tr|A0A0P7FLF4|A0A0P7FLF4_VIBAL 2-methylisocitrate lyase OS=Vibrio alginolyticus OX=663 GN=prpB PE=3 SV=1;tr|D0X1L7|D0X1L7_VIBAL 2-methylisocitrate lyas	323.31	10	0.000363824	0.000539619	0.00720781	0.109084	0.674224	-0.5687
mmsA_1	A0A1W6URI7	tr|A0A1W6URI7|A0A1W6URI7_VIBAL Methylmalonate-semialdehyde dehydrogenase OS=Vibrio alginolyticus OX=663 GN=mmsA_1 PE=4 SV=1;tr|D0X0N8|D0X0N8_VIBAL Methylmalonate-semialdehyde dehydrogenase OS=Vibrio alginolyticus 40B OX=674977 GN=VMC_29880 PE=4 SV=1;tr|A0A	88.957	10	0.000185833	0.000311054	0.00244806	0.0800287	0.597431	-0.743156
VMC_32610	D0X1G1	tr|D0X1G1|D0X1G1_VIBAL Short chain dehydrogenase OS=Vibrio alginolyticus 40B OX=674977 GN=VMC_32610 PE=4 SV=1;tr|A0A2L1XWR9|A0A2L1XWR9_VIBAL KR domain-containing protein OS=Vibrio alginolyticus OX=663 GN=AL539_09800 PE=4 SV=1;tr|A0A2I3BYR3|A0A2I3BYR3_VIBAX	314.71	3	0.000121472	0.000233758	0.00818069	0.115109	0.519648	-0.944394
K05K4_24820	A0A1W6V2H9	tr|A0A1W6V2H9|A0A1W6V2H9_VIBAL Uncharacterized protein OS=Vibrio alginolyticus OX=663 GN=K05K4_24820 PE=4 SV=1;tr|A0A2L1XZW1|A0A2L1XZW1_VIBAL 2-dehydropantoate 2-reductase OS=Vibrio alginolyticus OX=663 GN=AL539_16240 PE=4 SV=1;tr|A0A2I3C8P8|A0A2I3C8P8_VIB	323.31	4	0.000151489	0.000481112	0.0135386	0.142608	0.314873	-1.66716
vnfA	A0A1W6VI60	tr|A0A1W6VI60|A0A1W6VI60_VIBAL Nitrogen fixation protein VnfA OS=Vibrio alginolyticus OX=663 GN=vnfA PE=4 SV=1	4.1488	1	3.81358e-05	2.42122e-05	0.0437306	0.239885	1.57506	0.655409
gcvT	A0A1W6VK82	tr|A0A1W6VK82|A0A1W6VK82_VIBAL Aminomethyltransferase OS=Vibrio alginolyticus OX=663 GN=gcvT PE=3 SV=1	2.9966	1	4.35313e-05	2.76093e-05	0.0022579	0.0789722	1.57669	0.656898
N646_3314	A0A2I3CJM5	tr|A0A2I3CJM5|A0A2I3CJM5_VIBAX UPF0176 protein N646_3314 OS=Vibrio alginolyticus (strain ATCC 17749 / DSM 2171 / NBRC 15630 / NCIMB 1903 / XII-53) OX=1219076 GN=N646_3314 PE=3 SV=1;tr|A0A1W6W145|A0A1W6W145_VIBAL UPF0176 protein K05K4_34030 OS=Vibrio algino	279.19	16	0.000454614	0.000299301	0.00347947	0.087672	1.51892	0.603048
K05K4_15870	A0A1W6W289	tr|A0A1W6W289|A0A1W6W289_VIBAL Uncharacterized protein OS=Vibrio alginolyticus OX=663 GN=K05K4_15870 PE=4 SV=1	48.261	3	0.000102995	0.000134854	0.0123707	0.137295	0.763756	-0.388816
mukB	A0A1W6W3U2	tr|A0A1W6W3U2|A0A1W6W3U2_VIBAL Chromosome partition protein MukB OS=Vibrio alginolyticus OX=663 GN=mukB PE=3 SV=1	125.27	1	0.000152935	9.88692e-05	0.003383	0.0867335	1.54684	0.629326
N646_0564	A0A2I3C1T7	tr|A0A2I3C1T7|A0A2I3C1T7_VIBAX Iron-sulfur cluster-binding protein OS=Vibrio alginolyticus (strain ATCC 17749 / DSM 2171 / NBRC 15630 / NCIMB 1903 / XII-53) OX=1219076 GN=N646_0564 PE=4 SV=1;tr|D0X3K9|D0X3K9_VIBAL Iron-sulfur cluster-binding protein OS=Vib	120.17	4	0.000292084	0.000176499	0.00463825	0.0968543	1.65488	0.726725
N646_1038	A0A2I3C6U7	tr|A0A2I3C6U7|A0A2I3C6U7_VIBAX Anthranilate synthase component 1 OS=Vibrio alginolyticus (strain ATCC 17749 / DSM 2171 / NBRC 15630 / NCIMB 1903 / XII-53) OX=1219076 GN=N646_1038 PE=3 SV=1;tr|A0A0S3JUW6|A0A0S3JUW6_VIBAL Anthranilate synthase component 1 OS	207.23	20	0.000416731	0.000174191	0.000928341	0.0665735	2.39238	1.25845
rnfC	A0A2I3C7C8	tr|A0A2I3C7C8|A0A2I3C7C8_VIBAX Ion-translocating oxidoreductase complex subunit C OS=Vibrio alginolyticus (strain ATCC 17749 / DSM 2171 / NBRC 15630 / NCIMB 1903 / XII-53) OX=1219076 GN=rnfC PE=3 SV=1	43.707	1	5.79633e-05	7.071e-05	0.0265977	0.194345	0.819733	-0.286774
N646_1795	A0A2I3CBC8	tr|A0A2I3CBC8|A0A2I3CBC8_VIBAX MSHA biogenesis protein MshL OS=Vibrio alginolyticus (strain ATCC 17749 / DSM 2171 / NBRC 15630 / NCIMB 1903 / XII-53) OX=1219076 GN=N646_1795 PE=4 SV=1;tr|D0X256|D0X256_VIBAL MSHA biogenesis protein MshL OS=Vibrio alginolyti	4.8812	4	1.2288e-05	8.67577e-06	0.0448643	0.242111	1.41636	0.502187
VMC_01630	D0WSL3	tr|D0WSL3|D0WSL3_VIBAL DUF1338 domain-containing protein OS=Vibrio alginolyticus 40B OX=674977 GN=VMC_01630 PE=4 SV=1;tr|A0A2I3CBU0|A0A2I3CBU0_VIBAX DUF1338 domain-containing protein OS=Vibrio alginolyticus (strain ATCC 17749 / DSM 2171 / NBRC 15630 / NCIM	323.31	19	0.000800199	0.000654978	0.0464734	0.245453	1.22172	0.288912
VMC_13380	D0WVY8	tr|D0WVY8|D0WVY8_VIBAL FAS1 domain-containing protein OS=Vibrio alginolyticus 40B OX=674977 GN=VMC_13380 PE=4 SV=1;tr|A0A2L1XU64|A0A2L1XU64_VIBAL Fasciclin OS=Vibrio alginolyticus OX=663 GN=AL539_05545 PE=4 SV=1;tr|A0A2I3CIU6|A0A2I3CIU6_VIBAX FAS1 domain-c	323.31	7	0.000273723	0.000539256	0.00120892	0.0702706	0.507593	-0.978257
N646_3547	A0A2I3CMW4	tr|A0A2I3CMW4|A0A2I3CMW4_VIBAX Uncharacterized protein OS=Vibrio alginolyticus (strain ATCC 17749 / DSM 2171 / NBRC 15630 / NCIMB 1903 / XII-53) OX=1219076 GN=N646_3547 PE=4 SV=1;tr|A0A2L1XTH1|A0A2L1XTH1_VIBAL Uncharacterized protein OS=Vibrio alginolyticu	86.004	3	0.000129855	0.000292999	6.7623e-05	0.042993	0.443192	-1.174
N646_3754	A0A2I3CNP1	tr|A0A2I3CNP1|A0A2I3CNP1_VIBAX Putative translation elongation factor G OS=Vibrio alginolyticus (strain ATCC 17749 / DSM 2171 / NBRC 15630 / NCIMB 1903 / XII-53) OX=1219076 GN=N646_3754 PE=4 SV=1;tr|D0X045|D0X045_VIBAL Putative translation elongation facto	323.31	28	0.00114236	0.00085624	0.0143844	0.14613	1.33416	0.415927
AL539_03190	A0A2L1XSV4	tr|A0A2L1XSV4|A0A2L1XSV4_VIBAL Beta-mannosidase OS=Vibrio alginolyticus OX=663 GN=AL539_03190 PE=4 SV=1;tr|A0A2I3CPB9|A0A2I3CPB9_VIBAX Beta-mannosidase OS=Vibrio alginolyticus (strain ATCC 17749 / DSM 2171 / NBRC 15630 / NCIMB 1903 / XII-53) OX=1219076 GN=	5.3746	3	5.32905e-05	3.99533e-05	0.0148595	0.148232	1.33382	0.415566
napF	A0A2I3CPH0	tr|A0A2I3CPH0|A0A2I3CPH0_VIBAX Ferredoxin-type protein NapF OS=Vibrio alginolyticus (strain ATCC 17749 / DSM 2171 / NBRC 15630 / NCIMB 1903 / XII-53) OX=1219076 GN=napF PE=3 SV=1;tr|A0A1W6UDV3|A0A1W6UDV3_VIBAL Ferredoxin-type protein NapF OS=Vibrio alginol	8.3315	4	7.11541e-05	5.33071e-05	0.00613091	0.104885	1.3348	0.416621
VEPGS_0604	C0LZP4	tr|C0LZP4|C0LZP4_VIBAL Uncharacterized protein OS=Vibrio alginolyticus OX=663 GN=VEPGS_0604 PE=4 SV=1;tr|A0A2I3CRK9|A0A2I3CRK9_VIBAX Uncharacterized protein OS=Vibrio alginolyticus (strain ATCC 17749 / DSM 2171 / NBRC 15630 / NCIMB 1903 / XII-53) OX=121907	6.1739	1	4.66269e-05	7.84488e-05	0.0195616	0.166757	0.594361	-0.750589
manA	A0A2L1X1T8	tr|A0A2L1X1T8|A0A2L1X1T8_VIBAL Mannose-6-phosphate isomerase OS=Vibrio alginolyticus OX=663 GN=manA PE=3 SV=1	167.12	6	0.000239026	0.00018598	0.00207372	0.0777978	1.28523	0.362025
AL539_01805	A0A2L1XS55	tr|A0A2L1XS55|A0A2L1XS55_VIBAL Hydroxymethylglutaryl-CoA lyase OS=Vibrio alginolyticus OX=663 GN=AL539_01805 PE=4 SV=1	107.59	5	2.81699e-05	6.22783e-05	0.0409467	0.234095	0.452323	-1.14458
VMC_00460	D0WS89	tr|D0WS89|D0WS89_VIBAL NfeD domain-containing protein OS=Vibrio alginolyticus 40B OX=674977 GN=VMC_00460 PE=4 SV=1;tr|A0A2L1XS57|A0A2L1XS57_VIBAL Serine protease OS=Vibrio alginolyticus OX=663 GN=AL539_01690 PE=4 SV=1;tr|A0A2I3CQK4|A0A2I3CQK4_VIBAX NfeD do	53.412	8	0.000110683	0.000179487	0.0455302	0.243385	0.616664	-0.697443
AL539_01785	A0A2L1XS58	tr|A0A2L1XS58|A0A2L1XS58_VIBAL Acyl-CoA dehydrogenase OS=Vibrio alginolyticus OX=663 GN=AL539_01785 PE=3 SV=1;tr|A0A2I3CQ34|A0A2I3CQ34_VIBAX Putative acyl-CoA dehydrogenase OS=Vibrio alginolyticus (strain ATCC 17749 / DSM 2171 / NBRC 15630 / NCIMB 1903 / X	84.709	8	0.000158758	0.000451685	0.0428266	0.238057	0.351479	-1.50849
AL539_01775	A0A2L1XS60	tr|A0A2L1XS60|A0A2L1XS60_VIBAL Acetyl-CoA C-acyltransferase OS=Vibrio alginolyticus OX=663 GN=AL539_01775 PE=3 SV=1;tr|A0A2I3CPY8|A0A2I3CPY8_VIBAX Putative acyl-CoA thiolase OS=Vibrio alginolyticus (strain ATCC 17749 / DSM 2171 / NBRC 15630 / NCIMB 1903 /	323.31	16	0.000325143	0.00123146	0.00152127	0.0730256	0.26403	-1.92122
AL539_01790	A0A2L1XS73	tr|A0A2L1XS73|A0A2L1XS73_VIBAL Methylcrotonoyl-CoA carboxylase OS=Vibrio alginolyticus OX=663 GN=AL539_01790 PE=4 SV=1;tr|D0WSB0|D0WSB0_VIBAL Putative acyl-CoA carboxyltransferase beta chain OS=Vibrio alginolyticus 40B OX=674977 GN=VMC_00670 PE=4 SV=1;tr|A	323.31	13	0.000154835	0.000440048	0.0113089	0.131945	0.351859	-1.50693
AL539_01795	A0A2L1XS79	tr|A0A2L1XS79|A0A2L1XS79_VIBAL Gamma-carboxygeranoyl-CoA hydratase OS=Vibrio alginolyticus OX=663 GN=AL539_01795 PE=4 SV=1;tr|D0WSB1|D0WSB1_VIBAL Putative enoyl-CoA hydratase/isomerase OS=Vibrio alginolyticus 40B OX=674977 GN=VMC_00680 PE=4 SV=1;tr|A0A2I3C	3.6365	2	4.73575e-05	9.91361e-05	0.0252257	0.189355	0.477702	-1.06582
AL539_01765	A0A2L1XS85	tr|A0A2L1XS85|A0A2L1XS85_VIBAL Acyl-CoA dehydrogenase OS=Vibrio alginolyticus OX=663 GN=AL539_01765 PE=3 SV=1;tr|D0WSA5|D0WSA5_VIBAL Putative acyl-CoA dehydrogenase OS=Vibrio alginolyticus 40B OX=674977 GN=VMC_00620 PE=3 SV=1;tr|A0A2I3CPY3|A0A2I3CPY3_VIBAX	323.31	15	0.000284804	0.000972563	0.00267232	0.0811099	0.292839	-1.77182
AL539_01800	A0A2L1XSH5	tr|A0A2L1XSH5|A0A2L1XSH5_VIBAL 3-methylcrotonyl-CoA carboxylase OS=Vibrio alginolyticus OX=663 GN=AL539_01800 PE=4 SV=1;tr|A0A1W6V7E6|A0A1W6V7E6_VIBAL Acetyl-/propionyl-coenzyme A carboxylase alpha chain OS=Vibrio alginolyticus OX=663 GN=accA1 PE=4 SV=1;tr	108.88	10	7.40729e-05	0.000195233	0.00981223	0.123767	0.379408	-1.39818
AL539_04610	A0A2L1XTQ0	tr|A0A2L1XTQ0|A0A2L1XTQ0_VIBAL Methylated-DNA--protein-cysteine methyltransferase OS=Vibrio alginolyticus OX=663 GN=AL539_04610 PE=3 SV=1	2.5272	1	7.76407e-06	6.37601e-06	0.0133387	0.141737	1.2177	0.284157
VMC_04340	D0WTD4	tr|D0WTD4|D0WTD4_VIBAL Methyl-accepting chemotaxis protein OS=Vibrio alginolyticus 40B OX=674977 GN=VMC_04340 PE=4 SV=1;tr|A0A2L1XTU7|A0A2L1XTU7_VIBAL Methyl-accepting chemotaxis protein OS=Vibrio alginolyticus OX=663 GN=AL539_04700 PE=4 SV=1;tr|A0A2I3CL99	6.1312	1	9.16758e-05	5.02744e-05	0.00261353	0.0808417	1.82351	0.866716
VMC_16390	D0WWT9	tr|D0WWT9|D0WWT9_VIBAL Prolyl endopeptidase OS=Vibrio alginolyticus 40B OX=674977 GN=VMC_16390 PE=4 SV=1;tr|A0A2L1XV16|A0A2L1XV16_VIBAL S9 family peptidase OS=Vibrio alginolyticus OX=663 GN=AL539_06870 PE=4 SV=1;tr|A0A0S3K131|A0A0S3K131_VIBAL Prolyl endope	103.37	13	0.000354856	0.000253337	0.00124166	0.0706127	1.40073	0.48618
AL539_18320	A0A2L1Y0Y0	tr|A0A2L1Y0Y0|A0A2L1Y0Y0_VIBAL Alanine--glyoxylate aminotransferase OS=Vibrio alginolyticus OX=663 GN=AL539_18320 PE=3 SV=1;tr|A0A2I3CBE1|A0A2I3CBE1_VIBAX Aminotransferase, class V OS=Vibrio alginolyticus (strain ATCC 17749 / DSM 2171 / NBRC 15630 / NCIMB	56.004	6	0.000168925	0.000134252	0.00548294	0.101786	1.25826	0.331432
leuB	A0A2L1Y2U8	tr|A0A2L1Y2U8|A0A2L1Y2U8_VIBAL 3-isopropylmalate dehydrogenase OS=Vibrio alginolyticus OX=663 GN=leuB PE=3 SV=1;tr|D0WT24|D0WT24_VIBAL 3-isopropylmalate dehydrogenase OS=Vibrio alginolyticus 40B OX=674977 GN=leuB PE=3 SV=1;tr|A0A1W6U2S0|A0A1W6U2S0_VIBAL 3-	323.31	21	0.000649864	0.000348666	0.00675732	0.107451	1.86386	0.898293
AL539_22915	A0A2L1Y379	tr|A0A2L1Y379|A0A2L1Y379_VIBAL Glutamate synthase small subunit OS=Vibrio alginolyticus OX=663 GN=AL539_22915 PE=4 SV=1;tr|D0X0A5|D0X0A5_VIBAL Glutamate synthase, small subunit OS=Vibrio alginolyticus 40B OX=674977 GN=VMC_28550 PE=4 SV=1;tr|A0A2I3CEL1|A0A2	323.31	19	0.000592175	0.000315786	0.00071365	0.0623233	1.87524	0.907079
VMC_42020	D0X452	tr|D0X452|D0X452_VIBAL Outer membrane protein, putative OS=Vibrio alginolyticus 40B OX=674977 GN=VMC_42020 PE=4 SV=1;tr|B6DXM9|B6DXM9_VIBAL Putative outer membrane protein OS=Vibrio alginolyticus OX=663 GN=va1632 PE=4 SV=1;tr|A0A2I3C4Q6|A0A2I3C4Q6_VIBAX Pu	323.31	10	0.000553908	0.00075815	0.0423001	0.23697	0.730605	-0.452837
VMC_05770	D0WTS7	tr|D0WTS7|D0WTS7_VIBAL Methyltransf_11 domain-containing protein OS=Vibrio alginolyticus 40B OX=674977 GN=VMC_05770 PE=4 SV=1	146.88	3	7.15706e-05	0.000180834	0.00142501	0.0722847	0.39578	-1.33723
VMC_05780	D0WTS8	tr|D0WTS8|D0WTS8_VIBAL Glyco_trans_2-like domain-containing protein OS=Vibrio alginolyticus 40B OX=674977 GN=VMC_05780 PE=4 SV=1	119.55	4	4.90003e-05	0.000108434	0.0167512	0.156285	0.451891	-1.14595
VMC_22250	D0WYH5	tr|D0WYH5|D0WYH5_VIBAL Electron transfer flavoprotein, beta-subunit OS=Vibrio alginolyticus 40B OX=674977 GN=VMC_22250 PE=4 SV=1;tr|A0A1W6UT31|A0A1W6UT31_VIBAL Electron transfer flavoprotein subunit beta OS=Vibrio alginolyticus OX=663 GN=etfB PE=4 SV=1;tr|	323.31	14	0.000427018	0.00121472	0.0024149	0.0798545	0.351537	-1.50825
VMC_22480	D0WYJ8	tr|D0WYJ8|D0WYJ8_VIBAL Uncharacterized protein OS=Vibrio alginolyticus 40B OX=674977 GN=VMC_22480 PE=4 SV=1	37.415	5	8.79123e-05	0.000136909	0.0415756	0.235446	0.64212	-0.639085
VMC_22890	D0WYN9	tr|D0WYN9|D0WYN9_VIBAL GGDEF family protein OS=Vibrio alginolyticus 40B OX=674977 GN=VMC_22890 PE=4 SV=1	58.228	1	2.01608e-05	4.00399e-05	0.0223095	0.177786	0.503517	-0.989888
VMC_23920	D0WYZ2	tr|D0WYZ2|D0WYZ2_VIBAL HTH araC/xylS-type domain-containing protein OS=Vibrio alginolyticus 40B OX=674977 GN=VMC_23920 PE=4 SV=1	67.061	6	0.000130093	0.000357684	0.00691495	0.108041	0.36371	-1.45914
VMC_23930	D0WYZ3	tr|D0WYZ3|D0WYZ3_VIBAL AAA domain-containing protein OS=Vibrio alginolyticus 40B OX=674977 GN=VMC_23930 PE=4 SV=1	148.76	18	0.00028692	0.000584814	0.00844846	0.116652	0.490618	-1.02733
VMC_23940	D0WYZ4	tr|D0WYZ4|D0WYZ4_VIBAL Putative pilus assembly protein OS=Vibrio alginolyticus 40B OX=674977 GN=VMC_23940 PE=4 SV=1	166.47	11	0.000200365	0.000632806	0.019881	0.167834	0.316629	-1.65914
VMC_23950	D0WYZ5	tr|D0WYZ5|D0WYZ5_VIBAL Flp pilus assembly protein OS=Vibrio alginolyticus 40B OX=674977 GN=VMC_23950 PE=3 SV=1	169.16	13	0.000202074	0.000443217	0.0108682	0.129606	0.455926	-1.13313
VMC_24000	D0WZ00	tr|D0WZ00|D0WZ00_VIBAL Putative pilus assembly protein OS=Vibrio alginolyticus 40B OX=674977 GN=VMC_24000 PE=4 SV=1	155.51	6	0.000134132	0.000372952	0.000255041	0.0524682	0.359651	-1.47533
VMC_24010	D0WZ01	tr|D0WZ01|D0WZ01_VIBAL Flp pilus assembly protein OS=Vibrio alginolyticus 40B OX=674977 GN=VMC_24010 PE=4 SV=1	323.31	22	0.000348397	0.0008256	0.00702781	0.108451	0.421993	-1.24471
VMC_24030	D0WZ03	tr|D0WZ03|D0WZ03_VIBAL Putative tight adherence TadC-related transmembrane protein OS=Vibrio alginolyticus 40B OX=674977 GN=VMC_24030 PE=4 SV=1;tr|A0A1W6VCW1|A0A1W6VCW1_VIBAL Bacterial type II secretion system protein F domain protein OS=Vibrio alginolytic	65.898	2	4.13554e-05	0.000108919	0.0104198	0.127157	0.37969	-1.39711
VMC_24040	D0WZ04	tr|D0WZ04|D0WZ04_VIBAL Uncharacterized protein OS=Vibrio alginolyticus 40B OX=674977 GN=VMC_24040 PE=4 SV=1	323.31	18	0.000291639	0.000766139	0.00473297	0.0974676	0.380662	-1.39342
VMC_26720	D0WZS2	tr|D0WZS2|D0WZS2_VIBAL DUF4382 domain-containing protein OS=Vibrio alginolyticus 40B OX=674977 GN=VMC_26720 PE=4 SV=1	180.55	2	3.83073e-05	7.55415e-05	0.0225386	0.178746	0.507102	-0.979652
VMC_29870	D0X0N7	tr|D0X0N7|D0X0N7_VIBAL Putative acyl-CoA dehydrogenase OS=Vibrio alginolyticus 40B OX=674977 GN=VMC_29870 PE=3 SV=1;tr|A0A2L1XVB4|A0A2L1XVB4_VIBAL Acyl-CoA dehydrogenase OS=Vibrio alginolyticus OX=663 GN=AL539_07865 PE=3 SV=1;tr|A0A1W6TXT1|A0A1W6TXT1_VIBAL	174.2	3	0.000160352	0.000256599	0.00443273	0.0954623	0.624912	-0.678275
VMC_32770	D0X1H7	tr|D0X1H7|D0X1H7_VIBAL Uncharacterized protein OS=Vibrio alginolyticus 40B OX=674977 GN=VMC_32770 PE=4 SV=1	323.31	1	3.22098e-05	4.91827e-05	0.0185677	0.163267	0.654902	-0.61065
VMC_35680	D0X2B8	tr|D0X2B8|D0X2B8_VIBAL Putative enoyl-CoA hydratase/isomerase OS=Vibrio alginolyticus 40B OX=674977 GN=VMC_35680 PE=3 SV=1;tr|A0A2L1XVJ4|A0A2L1XVJ4_VIBAL Enoyl-CoA hydratase/isomerase family protein OS=Vibrio alginolyticus OX=663 GN=AL539_07875 PE=4 SV=1	51.924	1	0.00010164	0.000160932	0.00891365	0.1192	0.631571	-0.662982
